# Supplementary material for: Single-Cell RNA Transcriptomics and Multi-omics Analyses Reveal the Clinical Effects of Acupuncture on Methadone Reduction
Source: Research (Wash D C). 2025 Jun 24;8:0741. doi: 10.34133/research.0741 (PMC12187353; doi:10.34133/research.0741)
Supplement: Supplementary 1 — Figs. S1 to S6 Tables S1 to S11 Supplementary Methods Trial Protocol [file research.0741.f1.zip]

Archive with 4 entries (4 files):
- Supplementary Figures S1-S6.docx
- Supplementary Methods.pdf
- Supplementary Tables S1-S11.xlsx
- Trial Protocol.pdf
