# Supplementary material for: Single-Cell RNA Transcriptomics and Multi-omics Analyses Reveal the Clinical Effects of Acupuncture on Methadone Reduction
Source: Research (Wash D C). 2025 Jun 24;8:0741. doi: 10.34133/research.0741 (PMC12187353; doi:10.34133/research.0741)
Supplement: Supplementary 1 — Figs. S1 to S6 Tables S1 to S11 Supplementary Methods Trial Protocol [file research.0741.f1.zip › Supplementary Tables S1-S11.xlsx]

## Sheet: Index
Table S1 (related to Fig. S5)	Differentially expressed gene (DEG) in Acu_post vs. Acu_pre with the bulk RNA-seq data
Table S2 (related to Fig. S5)	Differentially expressed gene (DEG) in Acu_post vs. Sham_post with the bulk RNA-seq data
Table S3 (related to Fig. 6)	Longitudinally differential metabolites with the LC-MS data
Table S4 (related to Fig. 6)	Longitudinally differential metabolites with the GC-MS data
Table S5	Differential metabolites in Acu_post vs. Acu_pre with the LC-MS data (Student’s T-test)
Table S6	Differential metabolites in Acu_post vs. Sham_post with the LC-MS data (Student’s T-test)
Table S7	Differential metabolites in Acu_post vs. Acu_pre with the GC-MS data (Student’s T-test)
Table S8	Differential metabolites in Acu_post vs. Sham_post with the GC-MS data (Student’s T-test)
Table S9 (related to Fig. 7)	Discriminant analysis of differentially abundant species with the WMS data
Table S10	Differential species in Acu_post vs. Acu_pre with the WMS data (Mann-Whitney U test)
Table S11	Differential species in Acu_post vs. Sham_post with the WMS data (Mann-Whitney U test)

## Sheet: Table S1
ENSEMBL_ID	gene_name	log2FoldChange	pvalue	padj	change
ENSG00000081377	CDC14B	1.07337861308406	1.32850415176418e-08	3.04599431916492e-05	Up
ENSG00000105976	MET	2.99775852134089	1.06054267030303e-08	3.04599431916492e-05	Up
ENSG00000137198	GMPR	1.71480113277513	8.33304515475613e-09	3.04599431916492e-05	Up
ENSG00000164181	ELOVL7	1.63408104583931	1.20761491085633e-08	3.04599431916492e-05	Up
ENSG00000197959	DNM3	1.55025346978024	1.09238665101334e-08	3.04599431916492e-05	Up
ENSG00000227355	-	1.65013808850135	1.00968550306168e-08	3.04599431916492e-05	Up
ENSG00000229754	CXCR2P1	1.51765819154118	5.32175936247559e-09	3.04599431916492e-05	Up
ENSG00000233968	-	1.85737096927053	9.19427663931654e-09	3.04599431916492e-05	Up
ENSG00000281181	-	-4.06229	1.1029416989897e-08	3.04599431916492e-05	Down
ENSG00000225528	-	1.29287299123363	1.6536994901099e-08	3.44691108265817e-05	Up
ENSG00000029534	ANK1	1.06360537505642	2.89774066446935e-08	4.39675751295225e-05	Up
ENSG00000049323	LTBP1	1.60227560353081	3.12659371493628e-08	4.39675751295225e-05	Up
ENSG00000109265	CRACD	1.58509337689742	2.81881180318415e-08	4.39675751295225e-05	Up
ENSG00000162367	TAL1	1.56902378702628	2.85308290734554e-08	4.39675751295225e-05	Up
ENSG00000166681	BEX3	1.28909517776435	2.53770156732401e-08	4.39675751295225e-05	Up
ENSG00000173210	ABLIM3	1.66023420458796	3.25998245464882e-08	4.39675751295225e-05	Up
ENSG00000197415	VEPH1	1.69922862288311	3.54387550513901e-08	4.51410986565707e-05	Up
ENSG00000124491	F13A1	1.20299898592362	4.07617681883077e-08	4.54715437451901e-05	Up
ENSG00000138735	PDE5A	1.32519173831634	4.1647872411418e-08	4.54715437451901e-05	Up
ENSG00000164116	GUCY1A1	1.17278510685732	4.04777466857549e-08	4.54715437451901e-05	Up
ENSG00000005249	PRKAR2B	1.59329447076767	5.00678959637893e-08	4.75761878746698e-05	Up
ENSG00000152952	PLOD2	1.83014498206775	4.73090540456121e-08	4.75761878746698e-05	Up
ENSG00000156206	CFAP161	1.7008072042876	5.32389711830893e-08	4.75761878746698e-05	Up
ENSG00000198948	MFAP3L	1.58798405917948	5.39506666408503e-08	4.75761878746698e-05	Up
ENSG00000236320	SLFN14	1.30284405177245	4.88754424017157e-08	4.75761878746698e-05	Up
ENSG00000162722	TRIM58	1.47906057846937	5.80396183777189e-08	4.76178213772396e-05	Up
ENSG00000184678	H2BC21	1.45377182956511	6.02284028236195e-08	4.76178213772396e-05	Up
ENSG00000259869	-	1.57782677602055	5.91908178097551e-08	4.76178213772396e-05	Up
ENSG00000198478	SH3BGRL2	1.65769217735479	6.60901918205735e-08	5.05105306020703e-05	Up
ENSG00000170271	FAXDC2	1.40479281778031	7.69136851438588e-08	5.21175516223318e-05	Up
ENSG00000180914	OXTR	1.68955089387446	7.72852736897802e-08	5.21175516223318e-05	Up
ENSG00000250878	METTL21EP	1.66130483606647	7.70826512585485e-08	5.21175516223318e-05	Up
ENSG00000119326	CTNNAL1	1.26118564699572	8.28499507476447e-08	5.42738191640571e-05	Up
ENSG00000113140	SPARC	1.67029682973351	9.69509179345041e-08	5.8497122273745e-05	Up
ENSG00000124635	H2BC11	1.58216427155558	9.6303215731749e-08	5.8497122273745e-05	Up
ENSG00000065534	MYLK	1.47937108310985	1.01230685953676e-07	5.85643871756374e-05	Up
ENSG00000148346	LCN2	1.78511491891982	1.02170947619744e-07	5.85643871756374e-05	Up
ENSG00000153162	BMP6	1.65139301676889	1.21946382870512e-07	6.65711111060736e-05	Up
ENSG00000231513	E2F6P4	2.17140373048706	1.2963507479537e-07	6.9122627788564e-05	Up
ENSG00000187699	C2orf88	1.56361711153811	1.34243611045942e-07	6.99531253195764e-05	Up
ENSG00000188483	IER5L	-1.33039	1.37630265452977e-07	7.01241494734634e-05	Down
ENSG00000163736	PPBP	1.61115056938131	1.51169911674309e-07	7.53483420623601e-05	Up
ENSG00000070182	SPTB	1.25820799384723	1.56063634818302e-07	7.61324897683834e-05	Up
ENSG00000127831	VIL1	1.5815519669461	1.64303719584203e-07	7.80812049635943e-05	Up
ENSG00000253394	LINC00534	1.81598437564788	1.6686928834683e-07	7.80812049635943e-05	Up
ENSG00000072422	RHOBTB1	1.38738473472714	1.78204003365113e-07	7.85742574837558e-05	Up
ENSG00000082781	ITGB5	1.5374597783409	1.75959315855475e-07	7.85742574837558e-05	Up
ENSG00000095303	PTGS1	1.29026719673053	1.74649235721134e-07	7.85742574837558e-05	Up
ENSG00000158856	DMTN	1.24041792265169	1.84436069709146e-07	7.97877397413452e-05	Up
ENSG00000169247	SH3TC2	1.47520512887817	2.05612492135402e-07	8.73015411051944e-05	Up
ENSG00000047648	ARHGAP6	1.40402243509645	2.25057803099626e-07	9.08165984490234e-05	Up
ENSG00000180596	H2BC4	1.57854357545349	2.24692694124925e-07	9.08165984490234e-05	Up
ENSG00000259207	ITGB3	1.58804362148407	2.2577399300394e-07	9.08165984490234e-05	Up
ENSG00000103184	SEC14L5	1.43223604693934	2.38183965465259e-07	9.41565855204733e-05	Up
ENSG00000119862	LGALSL	1.5055455607017	2.4756134963963e-07	9.62048580430073e-05	Up
ENSG00000102230	PCYT1B	1.60366408713829	2.78024812927587e-07	0.000101208163863035	Up
ENSG00000122786	CALD1	1.59679941187138	2.71485616635535e-07	0.000101208163863035	Up
ENSG00000134548	SPX	1.60040879231003	2.78092913615283e-07	0.000101208163863035	Up
ENSG00000228215	LINC02770	2.1353940614761	2.71211966886059e-07	0.000101208163863035	Up
ENSG00000079308	TNS1	1.22604060990198	3.11376609003401e-07	0.000107904584642949	Up
ENSG00000105711	SCN1B	1.23123885508187	3.24730300957934e-07	0.000107904584642949	Up
ENSG00000180573	H2AC6	1.49918964992596	3.13343348617946e-07	0.000107904584642949	Up
ENSG00000196787	H2AC11	1.45839362049608	3.22277293920451e-07	0.000107904584642949	Up
ENSG00000180354	MTURN	1.2998480515043	3.29838321278189e-07	0.000108036186146662	Up
ENSG00000101162	TUBB1	1.52890344012138	3.37143643380003e-07	0.000108745206421465	Up
ENSG00000108960	MMD	1.48937669687338	3.41488784994132e-07	0.000108745206421465	Up
ENSG00000168497	CAVIN2	1.66343618905153	3.53669047907317e-07	0.000109651756129272	Up
ENSG00000174175	SELP	1.39063721720984	3.53900469014574e-07	0.000109651756129272	Up
ENSG00000120885	CLU	1.49745900511666	3.8291829014219e-07	0.000116628731027789	Up
ENSG00000133069	TMCC2	1.21319113310741	3.91678833266737e-07	0.000116628731027789	Up
ENSG00000264968	-	1.57506453616057	3.8724661714719e-07	0.000116628731027789	Up
ENSG00000047597	XK	1.64265948418089	4.13033630189859e-07	0.000119873861683457	Up
ENSG00000101856	PGRMC1	1.37705244818025	4.21872615314257e-07	0.000120517616375884	Up
ENSG00000255028	-	2.14890407874514	4.25764433288845e-07	0.000120517616375884	Up
ENSG00000267279	-	1.59926872572573	4.49976959317185e-07	0.0001258179478442	Up
ENSG00000138722	MMRN1	1.5125319058415	4.86203101272592e-07	0.000133996066352117	Up
ENSG00000204420	MPIG6B	1.52950062917485	4.90913711338878e-07	0.000133996066352117	Up
ENSG00000011105	TSPAN9	1.39036680769475	5.36289785646205e-07	0.00014194955746121	Up
ENSG00000102362	SYTL4	1.60150852708445	5.29146431027337e-07	0.00014194955746121	Up
ENSG00000142949	PTPRF	1.43120744616669	5.78762615355353e-07	0.000142445998326373	Up
ENSG00000144677	CTDSPL	1.44784931224268	5.50483138608172e-07	0.000142445998326373	Up
ENSG00000161911	TREML1	1.53594816004368	5.56211710744683e-07	0.000142445998326373	Up
ENSG00000165914	TTC7B	1.3430158674105	6.07891519733333e-07	0.000142445998326373	Up
ENSG00000180190	TDRP	1.60940943760594	6.10719818131683e-07	0.000142445998326373	Up
ENSG00000185630	PBX1	1.50173013814568	5.77905722938119e-07	0.000142445998326373	Up
ENSG00000240497	-	1.86320372967543	5.66261030341864e-07	0.000142445998326373	Up
ENSG00000251600	-	1.36158717598079	6.00758205702754e-07	0.000142445998326373	Up
ENSG00000255552	LY6G6E	1.52448163949655	6.15062536388299e-07	0.000142445998326373	Up
ENSG00000127920	GNG11	1.63438129690651	6.3457233958334e-07	0.00014264190786242	Up
ENSG00000147394	ZNF185	1.04331653841666	6.24537373416617e-07	0.00014264190786242	Up
ENSG00000158560	DYNC1I1	1.51920036250979	6.2953781639866e-07	0.00014264190786242	Up
ENSG00000277435	-	1.55751869520833	6.44846959732657e-07	0.000143544185366508	Up
ENSG00000169313	P2RY12	1.47388821078903	6.56320916373149e-07	0.000144693518948111	Up
ENSG00000279841	-	1.54834239714146	6.78359859915977e-07	0.00014673051762409	Up
ENSG00000122643	NT5C3A	1.27399333220541	6.96796328634541e-07	0.000149309777784418	Up
ENSG00000250334	LINC00989	1.62240783131538	7.52825919359697e-07	0.000159822154435918	Up
ENSG00000166148	AVPR1A	1.47819546974214	8.02851335462169e-07	0.00016887867357318	Up
ENSG00000005961	ITGA2B	1.54769131247232	8.42996560253128e-07	0.000175711137577125	Up
ENSG00000148498	PARD3	1.50432660988492	8.57360316517293e-07	0.000177095111145122	Up
ENSG00000119280	C1orf198	1.04681956175306	8.83407199283467e-07	0.000178081529653975	Up
ENSG00000138798	EGF	1.58912710373197	8.85436775146245e-07	0.000178081529653975	Up
ENSG00000182732	RGS6	1.44697657049283	8.79827307085151e-07	0.000178081529653975	Up
ENSG00000128266	GNAZ	1.39930602521737	9.01216296371781e-07	0.000179679019506193	Up
ENSG00000085733	CTTN	1.48859888779545	9.12201768166208e-07	0.000180301397763059	Up
ENSG00000205639	MFSD2B	1.25015430948882	9.52074167039192e-07	0.000186573987195509	Up
ENSG00000102804	TSC22D1	1.06578810225005	9.92576359181306e-07	0.000192862633587364	Up
ENSG00000158352	SHROOM4	1.53481929032457	1.00718900833536e-06	0.000194057391454733	Up
ENSG00000254717	GLYATL1P2	1.58323036386824	1.03395226658535e-06	0.000197553813068907	Up
ENSG00000205309	NT5M	1.39448348572009	1.0776730393701e-06	0.000204205681377501	Up
ENSG00000213492	NT5C3AP1	1.15720758364886	1.11400914165397e-06	0.000207658549592213	Up
ENSG00000105507	CABP5	1.52536063634508	1.13305424643939e-06	0.000207829342098899	Up
ENSG00000151693	ASAP2	1.18600489678066	1.1273128598757e-06	0.000207829342098899	Up
ENSG00000099256	PRTFDC1	1.29047784347863	1.17421777180707e-06	0.000211493873619285	Up
ENSG00000109272	PF4V1	1.88035931001002	1.1768184247738e-06	0.000211493873619285	Up
ENSG00000205038	PKHD1L1	1.07438506356143	1.18070550520187e-06	0.000211493873619285	Up
ENSG00000108387	SEPTIN4	1.42207173571078	1.20653897859952e-06	0.000214445935669223	Up
ENSG00000151023	ENKUR	1.62911235973052	1.23574608902684e-06	0.000217947587147748	Up
ENSG00000108846	ABCC3	1.15429009674183	1.24543529864983e-06	0.000217979698682773	Up
ENSG00000204424	LY6G6F	1.52356710505266	1.25498561407625e-06	0.000217987198178335	Up
ENSG00000019102	VSIG2	1.32425196556785	1.27095268884616e-06	0.000219100776314773	Up
ENSG00000172159	FRMD3	1.36107904130693	1.3014333693357e-06	0.000222681076806933	Up
ENSG00000088826	SMOX	1.44062061817557	1.32076517813736e-06	0.000223203603854406	Up
ENSG00000140682	TGFB1I1	1.29161632105427	1.32395717568908e-06	0.000223203603854406	Up
ENSG00000232788	ITGA6-AS1	1.03912931208903	1.40479160722472e-06	0.000235102642120062	Up
ENSG00000272468	-	1.44325538004483	1.54489360418197e-06	0.000254829644292692	Up
ENSG00000041353	RAB27B	1.02779030334703	1.68910478589648e-06	0.000276627103793104	Up
ENSG00000101335	MYL9	1.55792741461693	1.72205862382505e-06	0.000280023830688374	Up
ENSG00000185052	SLC24A3	1.50389295833582	1.84049188397348e-06	0.000297174633209464	Up
ENSG00000235257	ITGA9-AS1	1.30845239560812	1.87360918463858e-06	0.000300406373324429	Up
ENSG00000022267	FHL1	1.04118847682469	1.92140846370978e-06	0.000305344733203415	Up
ENSG00000237473	-	1.99945397585437	1.93104441357707e-06	0.000305344733203415	Up
ENSG00000114805	PLCH1	1.57337297347043	1.94921214730936e-06	0.000306106411736363	Up
ENSG00000145335	SNCA	1.17780076249775	2.00843277932464e-06	0.000313260862342553	Up
ENSG00000239445	ST3GAL6-AS1	1.59276064955471	2.07891917558999e-06	0.000317769725719515	Up
ENSG00000254481	PTP4A2P2	1.54565953205902	2.07648800131942e-06	0.000317769725719515	Up
ENSG00000136929	HEMGN	1.4684859574216	2.26014569917723e-06	0.000340028643017685	Up
ENSG00000165702	GFI1B	1.49892319299776	2.31588944618453e-06	0.000344796839104668	Up
ENSG00000088726	TMEM40	1.44440390980489	2.55571731128045e-06	0.000374333695073992	Up
ENSG00000229666	MAST4-AS1	1.71307070336196	2.56325846679242e-06	0.000374333695073992	Up
ENSG00000228063	LYPLAL1-DT	1.42596976030878	2.61823017595137e-06	0.000379941654900083	Up
ENSG00000047617	ANO2	1.86860171387685	2.94743301234775e-06	0.000419752757365461	Up
ENSG00000088053	GP6	1.45535193845982	2.94749624632934e-06	0.000419752757365461	Up
ENSG00000172572	PDE3A	1.45237165113941	2.98543219832065e-06	0.000422530799031455	Up
ENSG00000150681	RGS18	1.32030495378188	3.00634637042001e-06	0.000422880426877239	Up
ENSG00000104267	CA2	1.47662244982037	3.03178404202693e-06	0.000423380373040648	Up
ENSG00000163430	FSTL1	1.4169838278131	3.04683188903118e-06	0.000423380373040648	Up
ENSG00000108576	SLC6A4	1.20585660620798	3.07348249477347e-06	0.000424510883374495	Up
ENSG00000140479	PCSK6	1.34767619243506	3.23661334374057e-06	0.000444365693085531	Up
ENSG00000143995	MEIS1	1.41544276123206	3.26459027758102e-06	0.000445538844549867	Up
ENSG00000151090	THRB	1.34258725797172	3.36496677948545e-06	0.000455221476594578	Up
ENSG00000238201	-	1.4885659646457	3.375246468121e-06	0.000455221476594578	Up
ENSG00000170935	NCBP2L	1.33757572968613	3.72732465675827e-06	0.000491149998449158	Up
ENSG00000150594	ADRA2A	1.45473684794637	4.07892823118829e-06	0.000525511641914634	Up
ENSG00000163737	PF4	1.4865926985283	4.07797570391726e-06	0.000525511641914634	Up
ENSG00000172927	MYEOV	1.50590038428703	4.07977461011884e-06	0.000525511641914634	Up
ENSG00000100678	SLC8A3	1.36921712631232	4.2761026302438e-06	0.000533503829208559	Up
ENSG00000154146	NRGN	1.30814483895924	4.24747537821467e-06	0.000533503829208559	Up
ENSG00000162614	NEXN	1.49195216822779	4.23063167077464e-06	0.000533503829208559	Up
ENSG00000177324	BEND2	1.61479088404464	4.35250212880864e-06	0.000539427939509862	Up
ENSG00000260855	-	1.22655021265029	4.40016109025522e-06	0.000542402653104148	Up
ENSG00000261253	-	1.38283508111181	4.89432646045391e-06	0.000590616405712038	Up
ENSG00000117586	TNFSF4	1.29382943937615	5.05036258911553e-06	0.000604676756101716	Up
ENSG00000249992	TMEM158	1.46590019226658	5.12579982462317e-06	0.000608934395745907	Up
ENSG00000278828	H3C10	1.57584876926129	5.18839893677461e-06	0.000613193870218394	Up
ENSG00000140022	STON2	1.0990092169808	5.30461230707363e-06	0.000623713594751714	Up
ENSG00000074416	MGLL	1.20269617034365	5.49354909965558e-06	0.000642633131412772	Up
ENSG00000136231	IGF2BP3	1.05118987983337	5.62416551165249e-06	0.000654572928178519	Up
ENSG00000137942	FNBP1L	1.0729874384887	5.68720055124105e-06	0.000658566334539671	Up
ENSG00000003436	TFPI	1.28605291458015	6.00668146230638e-06	0.000679180915440721	Up
ENSG00000259719	LINC02284	1.44935798837211	5.93473264022351e-06	0.000679180915440721	Up
ENSG00000284959	-	1.21360251151809	6.01333416933297e-06	0.000679180915440721	Up
ENSG00000187800	PEAR1	1.40804430376352	6.14196801734693e-06	0.000686941671715758	Up
ENSG00000105971	CAV2	1.93507805864984	6.17205222295609e-06	0.000686955404698724	Up
ENSG00000115290	GRB14	1.73545246138156	6.34964732978949e-06	0.000700564303648064	Up
ENSG00000236304	-	1.46543489323378	6.35543331990568e-06	0.000700564303648064	Up
ENSG00000111644	ACRBP	1.18558658376696	6.57720039664714e-06	0.000721540912413041	Up
ENSG00000127533	F2RL3	1.28787303302692	6.90561136493057e-06	0.000750387949645157	Up
ENSG00000173626	TRAPPC3L	1.41775511982943	7.07538563291408e-06	0.00076161709761246	Up
ENSG00000166963	MAP1A	1.0520049127935	7.90443620273405e-06	0.000842943782587378	Up
ENSG00000110799	VWF	1.1741908155124	8.15999990397104e-06	0.000866168878695592	Up
ENSG00000061918	GUCY1B1	1.17742058093268	8.21594937994931e-06	0.00086808888195151	Up
ENSG00000165949	IFI27	2.69801347316186	8.32491442092795e-06	0.000875567146068972	Up
ENSG00000223855	HRAT92	1.38660853763027	8.73674913837432e-06	0.000914685772806605	Up
ENSG00000137878	GCOM1	1.49933593094303	8.87953356921943e-06	0.00092540884397756	Up
ENSG00000234810	-	1.82278815360746	8.98636631845054e-06	0.000932305008820969	Up
ENSG00000102145	GATA1	1.4749765218418	9.07389554560594e-06	0.000937145392205644	Up
ENSG00000100362	PVALB	1.6550434604305	9.3628607569379e-06	0.000962653235134853	Up
ENSG00000255325	-	1.97235449096284	1.04623718192184e-05	0.00106142150916389	Up
ENSG00000267316	-	1.63559541057978	1.06419448093996e-05	0.00106733785766731	Up
ENSG00000184113	CLDN5	1.48491636145402	1.14232128761269e-05	0.00113771472205882	Up
ENSG00000225936	-	1.42665968582029	1.18873705605103e-05	0.00117480013884216	Up
ENSG00000184792	OSBP2	1.10295573352532	1.23131762975377e-05	0.00121165882467788	Up
ENSG00000187475	H1-6	1.73845617813976	1.24624518229337e-05	0.00121591104423925	Up
ENSG00000188580	NKAIN2	1.50482277414832	1.24240029386173e-05	0.00121591104423925	Up
ENSG00000272979	-	1.11152133146092	1.30564718756574e-05	0.00126846943714014	Up
ENSG00000255189	GLYATL1P1	1.25458939330051	1.31854015688322e-05	0.00127559024122441	Up
ENSG00000277075	H2AC8	1.42214076380615	1.37752396309627e-05	0.00132150081279796	Up
ENSG00000184500	PROS1	1.49027315015889	1.39244337536455e-05	0.00132554408976974	Up
ENSG00000231131	LNCAROD	1.4645251593879	1.39908264883233e-05	0.00132554408976974	Up
ENSG00000287632	-	1.57966619008953	1.43812140740296e-05	0.00134584684199735	Up
ENSG00000113924	HGD	1.35142639880117	1.54587695902109e-05	0.0014181694329529	Up
ENSG00000169704	GP9	1.31864083577492	1.54425189509107e-05	0.0014181694329529	Up
ENSG00000174099	MSRB3	1.18109735462269	1.59040442646113e-05	0.00145278058525501	Up
ENSG00000169224	GCSAML	1.3432142507177	1.59873180354656e-05	0.00145459217427442	Up
ENSG00000238243	OR2W3	1.2495634672127	1.61646401113703e-05	0.00146491252361066	Up
ENSG00000249646	OR7E94P	1.4198588015981	1.64108005785596e-05	0.00147555621829496	Up
ENSG00000197461	PDGFA	1.44714240726497	1.66072220202607e-05	0.0014873843221896	Up
ENSG00000167601	AXL	1.43382275268916	1.68083712912264e-05	0.00149529526208122	Up
ENSG00000231246	LINC02884	1.36139702234045	1.76608822645933e-05	0.00155145099066129	Up
ENSG00000132970	WASF3	1.43217609782404	1.85730417170638e-05	0.00161917376611726	Up
ENSG00000227165	WDR11-AS1	1.52849128874953	1.93445532498942e-05	0.00167767638060277	Up
ENSG00000182795	C1orf116	1.40336382316704	1.96820504591836e-05	0.00169015001096689	Up
ENSG00000131095	GFAP	1.51286816016101	2.17956615707125e-05	0.00185085529071591	Up
ENSG00000149131	SERPING1	2.00120098770631	2.27905326061766e-05	0.00191624906298404	Up
ENSG00000156265	MAP3K7CL	1.64768401625083	2.28164686930672e-05	0.00191624906298404	Up
ENSG00000150630	VEGFC	1.67667340768556	2.39607707852901e-05	0.00199771837296411	Up
ENSG00000149564	ESAM	1.16117995883388	2.43645792247684e-05	0.00202070614553851	Up
ENSG00000283633	-	1.40164507841068	2.44127530667379e-05	0.00202070614553851	Up
ENSG00000087495	PHACTR3	1.12240192301001	2.5402627652197e-05	0.00208756790971173	Up
ENSG00000134317	GRHL1	1.25602450280217	2.57806597286659e-05	0.00211106773663876	Up
ENSG00000269970	-	1.25252497604249	2.59951178607884e-05	0.00212105360253437	Up
ENSG00000178033	CALHM5	1.46438232128933	2.65128928718515e-05	0.00214801274828908	Up
ENSG00000287514	-	1.6963370628658	2.64288809155111e-05	0.00214801274828908	Up
ENSG00000118193	KIF14	1.04471770882701	2.83347788783602e-05	0.00227950810569489	Up
ENSG00000250348	-	1.29038743279081	2.86464068547743e-05	0.00229652033694498	Up
ENSG00000134668	SPOCD1	1.40336706202842	3.02535972233708e-05	0.00239191199012912	Up
ENSG00000263155	MYZAP	1.47919672411896	3.06030620251502e-05	0.00240296919901591	Up
ENSG00000163735	CXCL5	1.60674561076704	3.15971347128769e-05	0.00246414661461511	Up
ENSG00000185245	GP1BA	1.15185312877673	3.20315234022281e-05	0.00248852649733907	Up
ENSG00000175161	CADM2	1.84809932083975	3.25514604229004e-05	0.00251292890429718	Up
ENSG00000204613	TRIM10	1.76178772603901	3.35825129666078e-05	0.00258382502449122	Up
ENSG00000235927	NEXN-AS1	1.30787988396442	3.49511580198058e-05	0.00265351043403347	Up
ENSG00000137941	TTLL7	1.05645927300602	3.94498073922419e-05	0.00295589929375595	Up
ENSG00000166091	CMTM5	1.3635616979705	4.05062312434034e-05	0.00301651401189947	Up
ENSG00000254614	-	1.3037798726179	4.05219083943229e-05	0.00301651401189947	Up
ENSG00000227811	INKA2-AS1	1.45887675195016	4.21036049756049e-05	0.00306635075433744	Up
ENSG00000108691	CCL2	2.14413493907281	4.39690781260477e-05	0.00316795929028256	Up
ENSG00000119917	IFIT3	2.00293680581107	4.54546537475272e-05	0.00322657678366348	Up
ENSG00000196747	H2AC13	1.38191781141093	4.60985823220473e-05	0.00324373346176234	Up
ENSG00000024422	EHD2	1.28784422873675	4.89874850582502e-05	0.00342434468724257	Up
ENSG00000236936	-	1.33338873857777	4.98922402542843e-05	0.00347698870683961	Up
ENSG00000134321	RSAD2	2.03730196139972	5.0287243585415e-05	0.00349389673007998	Up
ENSG00000109089	CDR2L	1.23144187349242	5.24111515832703e-05	0.0036195267575338	Up
ENSG00000179165	PXT1	1.81076404291971	5.52631373569334e-05	0.00379363237520889	Up
ENSG00000101470	TNNC2	1.31984196638084	5.82097174013305e-05	0.00398087456055562	Up
ENSG00000223972	DDX11L1	1.65872545146345	5.92514687903432e-05	0.00401928306634612	Up
ENSG00000198626	RYR2	1.36515585810291	5.98035879350203e-05	0.00404302579090527	Up
ENSG00000248516	-	1.30498732358278	6.14100561158576e-05	0.00411698762170872	Up
ENSG00000250508	LINC02701	1.05975999808069	7.15454409425692e-05	0.00467348680892087	Up
ENSG00000272196	H2AC19	1.44119787855288	7.14895482170532e-05	0.00467348680892087	Up
ENSG00000288595	-	1.57025774089348	7.1958170786608e-05	0.00468709357896406	Up
ENSG00000266356	-	1.80572389056128	7.46809769074576e-05	0.0048369645156333	Up
ENSG00000254180	-	1.52023198889998	7.65753371603358e-05	0.00491798131768118	Up
ENSG00000148426	PROSER2	1.00500518358112	7.78620559085434e-05	0.00495894782741967	Up
ENSG00000273355	-	1.08275060347119	7.76533407484007e-05	0.00495894782741967	Up
ENSG00000204872	NAT8B	1.45606080152631	7.99005548331398e-05	0.00503285692641272	Up
ENSG00000248472	DDX11L9	1.34645950672599	8.10865223566619e-05	0.005093566533133	Up
ENSG00000171385	KCND3	1.41866231039335	8.17270221394634e-05	0.00511977367107546	Up
ENSG00000227729	RD3L	2.03281199812892	8.60743715951109e-05	0.00531944256585634	Up
ENSG00000175746	C15orf54	1.46515904427187	8.74507059376729e-05	0.00537796920672745	Up
ENSG00000114698	PLSCR4	1.4987746433437	8.85798203448685e-05	0.00540111542633219	Up
ENSG00000178965	ERICH3	1.82130496891699	8.90670431037456e-05	0.00540111542633219	Up
ENSG00000285774	-	1.51545475793533	8.92804756882371e-05	0.00540111542633219	Up
ENSG00000275713	H2BC9	1.33055024866609	8.95788315021851e-05	0.00540490381232132	Up
ENSG00000171611	PTCRA	1.10670036112523	9.07026649799141e-05	0.00544405943104574	Up
ENSG00000237803	LINC00211	1.11187034021904	9.38811992482793e-05	0.00556026457477901	Up
ENSG00000255200	PGAM1P8	1.07660386637763	9.38125303279504e-05	0.00556026457477901	Up
ENSG00000255364	SMILR	1.59312358254911	9.40938003757091e-05	0.00556026457477901	Up
ENSG00000224805	LINC00853	1.4463949311213	9.55557425487637e-05	0.00563213898498215	Up
ENSG00000217275	-	1.01865661423994	0.000102365992775694	0.00601807046759258	Up
ENSG00000234289	H2BS1	1.46660652357835	0.000103995375330965	0.00606719075213327	Up
ENSG00000137672	TRPC6	1.25303587417893	0.000107531643355183	0.00625757745900413	Up
ENSG00000168298	H1-4	-1.5067	0.000111097449905876	0.00640263017209861	Down
ENSG00000163092	XIRP2	1.39833536704233	0.000115452573905743	0.00661774153627719	Up
ENSG00000248373	-	1.56778193131538	0.000123870724329974	0.00704741431125966	Up
ENSG00000242611	-	1.93191021099374	0.000124555669446459	0.00706884254719905	Up
ENSG00000260479	-	1.29918495151562	0.000126109732893263	0.00713936779204131	Up
ENSG00000053108	FSTL4	1.13079363635324	0.000136276471087208	0.00763947904422371	Up
ENSG00000165309	ARMC3	1.32985743673164	0.00013720053120891	0.00767252141355582	Up
ENSG00000184838	PRR16	1.16593953238563	0.000141332295770833	0.00786521086755742	Up
ENSG00000263293	EFCAB13-DT	1.44406393551196	0.000146619465346547	0.00808098822467698	Up
ENSG00000069535	MAOB	1.30646868752421	0.00015295594587509	0.00837898780541317	Up
ENSG00000259483	-	1.2963386940961	0.000153122640023906	0.00837898780541317	Up
ENSG00000261669	-	1.08498106886035	0.000156073347108965	0.00849988052853767	Up
ENSG00000135114	OASL	1.46255247178149	0.000157234001531337	0.00854279902158884	Up
ENSG00000183914	DNAH2	1.44039651459308	0.000158080291502483	0.00854826632917202	Up
ENSG00000236279	CLEC2L	1.41270119558626	0.000158066266222082	0.00854826632917202	Up
ENSG00000181458	TMEM45A	1.19284198456578	0.000163530072872412	0.00880144955591234	Up
ENSG00000138646	HERC5	1.46968002250817	0.00016807394971915	0.0090248232298845	Up
ENSG00000223622	GSTA6P	1.92852067726266	0.000172982431728989	0.00922358417367969	Up
ENSG00000248636	-	1.74551582801191	0.000177012923602961	0.00939479701937195	Up
ENSG00000104804	TULP2	-2.00934	0.000177760422947641	0.0094126812409781	Down
ENSG00000054356	PTPRN	1.32057015682104	0.000179775381329515	0.00949744226526063	Up
ENSG00000287245	-	1.89909911583791	0.000181719119462403	0.00956095931694172	Up
ENSG00000089472	HEPH	1.61892736149547	0.000184241015218438	0.00962250113195525	Up
ENSG00000143595	AQP10	1.32573731611071	0.000187985506955722	0.00979575387154724	Up
ENSG00000277224	H2BC7	1.28093401492337	0.000193367951928952	0.0100079918777133	Up
ENSG00000231437	LINC01750	1.44555561021208	0.000194918512329061	0.0100655217357674	Up
ENSG00000255363	LINC02757	1.19200639794466	0.000197553569502829	0.0101649533841133	Up
ENSG00000163666	HESX1	1.72411886178381	0.000199482588969793	0.0101761247041542	Up
ENSG00000163898	LIPH	1.10856862888696	0.000199358682813879	0.0101761247041542	Up
ENSG00000283632	EXOC3L2	1.22446629276478	0.000199341900081703	0.0101761247041542	Up
ENSG00000283403	-	1.45517717523191	0.000211387771170384	0.0107227849942358	Up
ENSG00000130176	CNN1	1.8200834579407	0.000222084889168573	0.0111726331596349	Up
ENSG00000092345	DAZL	-1.66811	0.000228032031697688	0.0113906719450209	Down
ENSG00000282988	-	1.47439736772424	0.000229580755047284	0.0114182810232627	Up
ENSG00000260661	-	1.03098650617327	0.000236636386318161	0.0116931014342733	Up
ENSG00000254810	-	1.34883465335467	0.000238791238294926	0.0117489388661503	Up
ENSG00000255079	LINC02704	1.59169700411074	0.000244116096925346	0.0119852117137138	Up
ENSG00000127252	PLAAT1	1.22661443472447	0.000247292136350771	0.0121152010731848	Up
ENSG00000129354	AP1M2	1.44003771950085	0.000251027644135223	0.0122458762228349	Up
ENSG00000248242	-	1.51140913044945	0.000250955612904139	0.0122458762228349	Up
ENSG00000185745	IFIT1	1.66977485518992	0.000262063003707991	0.0127372094835989	Up
ENSG00000263934	SNORD3A	-1.073	0.000267451502135678	0.0129013668661625	Down
ENSG00000111331	OAS3	1.26103526477362	0.000274193665701459	0.0130700880815032	Up
ENSG00000184979	USP18	1.67318485218362	0.00028068977385485	0.0132968081300496	Up
ENSG00000225778	PROSER2-AS1	1.39765397911826	0.000284091062033124	0.0133980770139712	Up
ENSG00000204710	SPDYC	2.36658554178418	0.000285264927398698	0.0134027751135192	Up
ENSG00000223519	KIF28P	1.27710782079196	0.000298124413957966	0.0138649017509701	Up
ENSG00000225886	-	1.54369468484214	0.000300914124978254	0.0139663138815818	Up
ENSG00000196141	SPATS2L	1.25809734405377	0.000307334669601574	0.0141859486359004	Up
ENSG00000225981	-	1.53194447918072	0.000306518417485564	0.0141859486359004	Up
ENSG00000266401	-	1.59651197872107	0.000307502463016507	0.0141859486359004	Up
ENSG00000245008	-	1.25299282915812	0.000313586888439197	0.0144375907191444	Up
ENSG00000123500	COL10A1	1.07339397207089	0.000317122456416292	0.0145711095805867	Up
ENSG00000144649	GASK1A	1.17890182501475	0.000321231406373394	0.0146866084989459	Up
ENSG00000269887	-	1.46712166244537	0.000324504241461295	0.0147917161992536	Up
ENSG00000225492	GBP1P1	1.44942089764851	0.000329776764489575	0.0149429281743418	Up
ENSG00000227953	LINC01341	1.1069265863486	0.000329645913286349	0.0149429281743418	Up
ENSG00000253819	LINC01151	1.39656149958791	0.000332917904938689	0.0150555063598309	Up
ENSG00000197121	PGAP1	1.02093823901549	0.000337071053130177	0.0151834284993491	Up
ENSG00000287445	-	1.4054187612929	0.000352632958345638	0.015760562317639	Up
ENSG00000282828	-	1.8305430525209	0.000358302847458236	0.0159208676095396	Up
ENSG00000272620	AFAP1-AS1	1.0796772770408	0.000359290635759974	0.0159210924882477	Up
ENSG00000261055	-	1.23046681469864	0.000361845876996893	0.0159239966752107	Up
ENSG00000138642	HERC6	1.02039794234071	0.000372085231580717	0.0163119888904066	Up
ENSG00000273123	-	1.52945588769211	0.000385530260319171	0.0167731267715331	Up
ENSG00000204614	TRIM40	1.30911204814636	0.0003991699316478	0.0172357216437302	Up
ENSG00000238755	LINC02006	1.33043075437469	0.000404275775384551	0.0173749020872026	Up
ENSG00000137225	CAPN11	1.27122989483951	0.000420622279318986	0.017959083091668	Up
ENSG00000227159	DDX11L16	1.49271194847227	0.000446413245573561	0.0189193399159161	Up
ENSG00000247345	-	1.33129873390778	0.000447854900475699	0.0189402258041078	Up
ENSG00000264964	TWSG1-DT	1.21716665203205	0.000449246617210155	0.0189402258041078	Up
ENSG00000234456	MAGI2-AS3	1.53284710205902	0.00049297320059303	0.0204392215971012	Up
ENSG00000102468	HTR2A	1.31295979533805	0.000496133865291664	0.0205331358545258	Up
ENSG00000268320	SCGB1C2	1.38954432722311	0.000506599328566268	0.0207416239381561	Up
ENSG00000177409	SAMD9L	1.05183712075248	0.000513989324539505	0.0209320554760955	Up
ENSG00000287037	-	1.35171466893913	0.000513158916217534	0.0209320554760955	Up
ENSG00000038945	MSR1	1.30356686276897	0.000537398731883031	0.0218465924195286	Up
ENSG00000228804	-	1.06149361408589	0.000539150121703906	0.0218789982131454	Up
ENSG00000165091	TMC1	1.26595350587745	0.000546616373479769	0.0221427918924808	Up
ENSG00000285909	-	1.33787549028451	0.000552557178797309	0.0223439700096379	Up
ENSG00000233822	H2BC15	1.07149877198281	0.000562255924509586	0.0226562457595005	Up
ENSG00000198400	NTRK1	1.0358822625527	0.000568041836756399	0.0228492337423697	Up
ENSG00000210164	MT-TG	1.02760043801303	0.000593507517178155	0.0237485870049926	Up
ENSG00000105974	CAV1	1.02654226569944	0.000597401148279182	0.0238212409178176	Up
ENSG00000134853	PDGFRA	1.39755526640103	0.000621048502683855	0.0246356402587118	Up
ENSG00000166257	SCN3B	1.1201284746116	0.000631591920651458	0.0249674819943045	Up
ENSG00000117400	MPL	1.10539076441614	0.000635404706510696	0.0250749726521123	Up
ENSG00000042062	RIPOR3	1.06390459615259	0.000639308352681991	0.0251424732595072	Up
ENSG00000233559	LINC00513	-1.176	0.000643683745295331	0.025174803148252	Down
ENSG00000165626	BEND7	1.13216962453597	0.000669945322414587	0.0259468012708136	Up
ENSG00000142089	IFITM3	1.0823076872991	0.000675619696937096	0.0261224425149642	Up
ENSG00000147647	DPYS	2.00036849273633	0.000696862358912141	0.0268081546394926	Up
ENSG00000126709	IFI6	1.40495316524952	0.000704306031238884	0.0270038941208113	Up
ENSG00000182747	SLC35D3	1.2919372217726	0.000710680507369374	0.0272028091368364	Up
ENSG00000259345	-	1.17133036992405	0.000730573197339435	0.0278711851390991	Up
ENSG00000231725	VN1R110P	1.36330480582462	0.00075521637014565	0.0286208279912388	Up
ENSG00000143194	MAEL	1.26843206463339	0.000791605529636121	0.02970528900736	Up
ENSG00000226756	-	1.02667780137638	0.000795931432662731	0.0298188168106064	Up
ENSG00000236411	NDUFAF4P3	1.50820445060272	0.000828653076870109	0.0307819619430566	Up
ENSG00000163121	NEURL3	1.12194371706229	0.000860923980534712	0.0317073383732074	Up
ENSG00000205126	ACCSL	1.60775304801396	0.000921482760425572	0.0332720578441536	Up
ENSG00000139053	PDE6H	1.44318508361203	0.000922963438911516	0.0332731222128353	Up
ENSG00000228695	CES1P1	1.28564711870337	0.000928518796484	0.0334208461001337	Up
ENSG00000271743	-	1.00110783392308	0.000935893175013682	0.0334239232347565	Up
ENSG00000233614	DDX11L10	1.6959632154157	0.000961663964889861	0.034237626377321	Up
ENSG00000077327	SPAG6	1.93007556927261	0.000964118628473053	0.0342718014164809	Up
ENSG00000072657	TRHDE	1.39306799591464	0.000969875655286248	0.0343698748445179	Up
ENSG00000177508	IRX3	1.50897952652561	0.000985930633981515	0.0348849036665558	Up
ENSG00000115155	OTOF	2.01496528992801	0.000993676523818242	0.0350658830327107	Up
ENSG00000137869	CYP19A1	1.64366493966066	0.001052018686014	0.0367133705219618	Up
ENSG00000238741	SCARNA7	-2.24335	0.00105576660338116	0.0367881712497314	Down
ENSG00000114487	MORC1	1.59730397373996	0.00106351783775729	0.0370020288074341	Up
ENSG00000261504	LINC01686	1.58732314750076	0.00110303908903332	0.0380880726405964	Up
ENSG00000168062	BATF2	1.15853666146018	0.00111312745422115	0.0383210004059798	Up
ENSG00000134326	CMPK2	1.25688544913625	0.00113121891422349	0.0387691887373935	Up
ENSG00000253355	-	1.48918138562211	0.00113627825898459	0.0388265095707879	Up
ENSG00000198753	PLXNB3	1.04004996720271	0.00116039390022511	0.0393572653023098	Up
ENSG00000121858	TNFSF10	1.03110655208939	0.00116965492334522	0.0396127741247552	Up
ENSG00000170421	KRT8	1.0315301008827	0.00117454314547846	0.0397196537456195	Up
ENSG00000196611	MMP1	1.65419197354962	0.00118339842828918	0.0398428181553807	Up
ENSG00000085741	WNT11	1.0527055756786	0.00119394876358723	0.0400803180842283	Up
ENSG00000232125	DYTN	1.30362298700323	0.0012160052867095	0.0407015608958765	Up
ENSG00000147145	LPAR4	1.22630616866022	0.00122365326219249	0.0408383144040019	Up
ENSG00000275882	IKBKGP1	1.01806764852094	0.00123113146620124	0.0410281718852646	Up
ENSG00000256331	NIFKP3	1.34981486937851	0.00124256266397065	0.0413490228730321	Up
ENSG00000106366	SERPINE1	1.04855157456486	0.00126575859240877	0.0419383135935669	Up
ENSG00000153714	LURAP1L	1.31946957519423	0.00126454590686371	0.0419383135935669	Up
ENSG00000167100	SAMD14	1.05929415988788	0.00130934217804537	0.0431951042564377	Up
ENSG00000144868	TMEM108	1.2913196000351	0.00137599900665133	0.0447502201765983	Up
ENSG00000236875	DDX11L5	1.4177506183784	0.00137145292217533	0.0447502201765983	Up
ENSG00000256263	DDX11L8	1.31830688768134	0.00141411365947735	0.045859685975243	Up
ENSG00000250535	STK19B	1.61061835296887	0.00141897337414827	0.0458663284439225	Up
ENSG00000120210	INSL6	1.02888217262157	0.0014354079127974	0.0462233604278354	Up
ENSG00000260877	-	1.22634583212478	0.00143882553643949	0.0462684318365844	Up
ENSG00000105707	HPN	1.39436208232914	0.00148347088121227	0.047109446488137	Up
ENSG00000088827	SIGLEC1	1.51646189131837	0.0015001937753449	0.0475088990070552	Up
ENSG00000253227	-	1.25044551010454	0.0015420745769273	0.0486336807424884	Up
ENSG00000229023	RAB1AP1	1.41327564100764	0.00157208916261185	0.0492416124595142	Up

## Sheet: Table S2
ENSEMBL_ID	gene_name	log2FoldChange	pvalue	padj	change
ENSG00000137801	THBS1	2.17026769542138	1.38861966133187e-11	2.67809187884464e-07	Up
ENSG00000157168	NRG1	1.49159193569557	1.51629788050598e-10	1.46216604617191e-06	Up
ENSG00000124920	MYRF	-1.46583	1.04981065094062e-07	0.000337444136900681	Down
ENSG00000153823	PID1	1.41263316681015	1.85428429726481e-07	0.00039735252174499	Up
ENSG00000276107	THBS1-IT1	2.83997358806349	1.65784001207241e-07	0.00039735252174499	Up
ENSG00000237422	-	-1.0125	3.20229569340188e-07	0.000561449770390442	Down
ENSG00000136274	NACAD	-1.1851	3.82780857362601e-07	0.000615192634591261	Down
ENSG00000113721	PDGFRB	-1.05514	1.15153669280593e-06	0.00158632404696109	Down
ENSG00000179455	MKRN3	-1.80565	1.32126987765375e-06	0.00159468459823508	Down
ENSG00000286122	-	-1.00098	1.32297799293587e-06	0.00159468459823508	Down
ENSG00000158488	CD1E	1.53318455541605	1.93266864769706e-06	0.00219255573761679	Up
ENSG00000226752	CUTALP	-1.07686	2.62695519888055e-06	0.00253317289828051	Down
ENSG00000204136	GGTA1	1.32867857561048	3.54189434994858e-06	0.0031049533833231	Up
ENSG00000071967	CYBRD1	1.03884200781654	4.62831029164758e-06	0.0036576010178004	Up
ENSG00000162627	SNX7	2.48095217986827	4.93091498821997e-06	0.0036576010178004	Up
ENSG00000280411	IGHV1-69D	1.74375894487689	7.94283157466524e-06	0.00478704530465606	Up
ENSG00000158481	CD1C	1.12438772063843	9.09842905476096e-06	0.00524182032688298	Up
ENSG00000171659	GPR34	1.24318447794844	9.24099819112419e-06	0.00524182032688298	Up
ENSG00000235558	GUSBP17	-1.74059	1.25643326221655e-05	0.00669080382229601	Down
ENSG00000268520	-	-1.10618	1.2836240870318e-05	0.00669080382229601	Down
ENSG00000158485	CD1B	1.36919120053058	2.32855456807883e-05	0.00913507770239426	Up
ENSG00000155659	VSIG4	1.38278946947506	3.29319626211703e-05	0.0115476855214896	Up
ENSG00000188856	RPSAP47	1.48206155738033	4.08059513334258e-05	0.0130853851347508	Up
ENSG00000087116	ADAMTS2	2.15266199217646	5.29626512863895e-05	0.0135295416088727	Up
ENSG00000115590	IL1R2	1.5676331714923	4.82688497085257e-05	0.0135295416088727	Up
ENSG00000182580	EPHB3	1.49294419448236	4.88178967480126e-05	0.0135295416088727	Up
ENSG00000248472	DDX11L9	1.3229071866229	5.78788710539167e-05	0.0135295416088727	Up
ENSG00000135549	PKIB	1.22885793605172	6.30597324518117e-05	0.0140266951191956	Up
ENSG00000177098	SCN4B	1.23672411067938	6.53338809072059e-05	0.0141235232628324	Up
ENSG00000263787	SKAP1-AS1	-1.14831	6.81387561045197e-05	0.0142839570677366	Down
ENSG00000175445	LPL	1.57546984480104	7.30137131034872e-05	0.014668150738686	Up
ENSG00000259483	-	1.34962336359195	7.43807974760604e-05	0.0147887428878691	Up
ENSG00000273824	-	-1.07664	7.66086336503433e-05	0.0150762664140869	Down
ENSG00000167779	IGFBP6	1.23776002177355	7.86678589220654e-05	0.0151312637013933	Up
ENSG00000227355	-	1.16103824683097	8.45033485188171e-05	0.0156704959570568	Up
ENSG00000276241	-	-1.09991	0.000102519434516325	0.0181393560924941	Down
ENSG00000167123	CERCAM	-1.1103	0.000111594205518825	0.0185534986865177	Down
ENSG00000279928	DDX11L17	1.6943584524824	0.000110089699674607	0.0185534986865177	Up
ENSG00000231131	LNCAROD	1.29374890995245	0.000114496583096865	0.0188733427487703	Up
ENSG00000013573	DDX11	-1.08268	0.000120752954768179	0.0194070123804925	Down
ENSG00000107731	UNC5B	1.48123481838194	0.000146976318729931	0.0222499200959478	Up
ENSG00000238062	SPATA3-AS1	-1.35853	0.000150506217020032	0.0225012628019252	Down
ENSG00000142949	PTPRF	1.15435371065125	0.000153397262883443	0.0225833558165655	Up
ENSG00000135373	EHF	1.11266215427088	0.000160436350979317	0.0232644771803541	Up
ENSG00000211673	IGLV3-1	1.2511678834418	0.00017357682286009	0.0242930844659064	Up
ENSG00000175164	ABO	1.1843630610959	0.000176940410380921	0.0243748053900461	Up
ENSG00000229666	MAST4-AS1	1.38318210488083	0.000176327291264187	0.0243748053900461	Up
ENSG00000253651	SOD1P3	-1.06693	0.0001816500683568	0.0244703907270239	Down
ENSG00000250878	METTL21EP	1.21416492561262	0.000207396976820824	0.0260440964627538	Up
ENSG00000260086	-	1.15509963778367	0.000208271113411386	0.0260440964627538	Up
ENSG00000080573	COL5A3	-1.52921	0.000215994804745072	0.0267030500276504	Down
ENSG00000260314	MRC1	1.29123767707055	0.000246747082103312	0.0281583681978963	Up
ENSG00000166523	CLEC4E	1.00401988599818	0.000265874529864328	0.0292694193749107	Up
ENSG00000105507	CABP5	1.12425008923206	0.000271937010090898	0.0293187462631934	Up
ENSG00000241294	IGKV2-24	1.34630676666064	0.000321191404036312	0.0318173387728284	Up
ENSG00000136929	HEMGN	1.19309777802336	0.000342498052912575	0.0327000863785739	Up
ENSG00000168079	SCARA5	1.0957006714298	0.000362582192717069	0.0335564650973903	Up
ENSG00000226816	-	1.3905945368081	0.000371541934856427	0.0339599893632277	Up
ENSG00000211949	IGHV3-23	1.32437350729045	0.000395351066698831	0.0349758746438241	Up
ENSG00000211648	IGLV1-47	1.27037947358421	0.0004165757027599	0.0353924185173014	Up
ENSG00000154188	ANGPT1	1.0717058709577	0.000427237390659582	0.0357282777243532	Up
ENSG00000240382	IGKV1-17	1.55447680360167	0.00043093466590352	0.0357282777243532	Up
ENSG00000211970	IGHV4-61	1.32267713175899	0.000491094963527542	0.0367119501498425	Up
ENSG00000213557	-	1.14130891802425	0.000463151072528383	0.0367119501498425	Up
ENSG00000236675	MTX1P1	1.00874470901199	0.00047155944420929	0.0367119501498425	Up
ENSG00000238201	-	1.16066143949515	0.000466374446232738	0.0367119501498425	Up
ENSG00000260661	-	1.13430072070977	0.000553268796153547	0.0396666988944882	Up
ENSG00000211663	IGLV3-19	1.69415313286918	0.000561098045197308	0.0397766523545403	Up
ENSG00000171246	NPTX1	-1.29314	0.000595540208006179	0.0407290370624367	Down
ENSG00000138741	TRPC3	-1.18331	0.000620635226160369	0.0421463766610172	Down
ENSG00000111732	AICDA	1.16409237968448	0.000712251363855782	0.0444546271952188	Up
ENSG00000151917	BEND6	1.07170981401474	0.000787301392320147	0.0468638723835998	Up
ENSG00000151023	ENKUR	1.07936521269289	0.000838094784932093	0.0485122948086984	Up

## Sheet: Table S3
Metabolites	HMDB	KEGG	PubChem	CAS	InChIKey	logFC	AveExpr	t	P.Value	adj.P.Val
25-hydroxy-26,27-dimethylvitamin D3 / 25-hydroxy-26,27-dimethylcholecalciferol			9547523		BEYPISLTPLVAJI-YELRADRNSA-N	-1.959	7.89e-18	-5.4903	1.4474e-06	0.00012923
Metapro	HMDB0256718		22016536		QBDVVYNLLXGUGN-UHFFFAOYSA-N	-1.9211	2.212e-17	-5.4671	1.5693e-06	0.00013528
(1R)-5-[2-[(1R,7Ar)-7a-methyl-1-[(2R)-6-methylheptan-2-yl]-2,3,3a,5,6,7-hexahydro-1H-inden-4-ylidene]ethylidene]-4-methylidenecyclohexane-1,3-diol	HMDB0242364		2091		OFHCOWSQAMBJIW-UHFFFAOYSA-N	-1.8155	-3.0042e-17	-5.3812	2.1166e-06	0.00017198
5alpha-Pregnan-3beta,20beta-diol 20-sulfate	HMDB0240580			103674-15-3	NOGKXXMAHGCQBS-XFHAOOBSSA-N	2.7319	-5.421e-17	5.3791	2.1325e-06	0.00017198
Enol-3-Ethyl-1,2-cyclopentanedione	HMDB0031223		62752	21835-01-8	JHWFWLUAUPZUCP-UHFFFAOYSA-N	3.9795	6.8995e-19	5.3687	2.2104e-06	0.00017269
Tecastemizole	HMDB0255721				SFOVDSLXFUGAIV-UHFFFAOYSA-N	1.8516	3.1462e-17	5.2473	3.3672e-06	0.00025509
Madam	HMDB0249942		10084648		UABIXNSHHIMZEP-UHFFFAOYSA-N	-2.3437	3.5508e-17	-5.2215	3.6816e-06	0.00027071
Octahydrohyperforin	HMDB0255901				RCAWJUYLDQRENX-UHFFFAOYSA-N	-2.3276	8.5849e-18	-5.2071	3.8695e-06	0.00027639
3,4-Diaminopyridine	HMDB0246022		5918		OYTKINVCDFNREN-UHFFFAOYSA-N	3.5439	1.4233e-17	5.1682	4.4249e-06	0.00030729
4-(4-Hydroxyphenyl)-2-butanone glucoside	HMDB0034863		22376357	38963-94-9	IDONYWHRKBUDOR-UHFFFAOYSA-N	-2.2533	-3.2802e-17	-5.132	5.0121e-06	0.00033866
THIARABINE	HMDB0258974		262692		GAKJJSAXUFZQTL-UHFFFAOYSA-N	1.9007	6.2489e-18	5.1081	5.4419e-06	0.00035418
Acetylcorynoline	HMDB0247932		13909033		PUHCFWFODBLSAP-UHFFFAOYSA-N	2.8964	1.5573e-17	5.1037	5.5252e-06	0.00035418
Colupulone	HMDB0030065		57965774	468-27-9	FJDKDBGVEXNOEZ-UHFFFAOYSA-N	-1.6547	2.5489e-17	-5.0434	6.7939e-06	0.00042462
3-Hydroxymethyl-picumast	HMDB0245901		128095		KSEGSVAXULZZCC-UHFFFAOYSA-N	1.9073	-2.6021e-17	4.9605	9.0222e-06	0.00055014
17-Hydroxyandrostane-3-glucuronide	HMDB0010359		53480454	65535-18-4	GYNWSIBKBBWJJW-JRTXBCKMSA-N	1.5253	-1.1788e-17	4.9348	9.8481e-06	0.0005862
Convallagenin B			12303876		FLDVFDQHJBXYFP-PBVSVCIJSA-N	-3.1825	2.9234e-17	-4.9104	1.0701e-05	0.00062217
3beta,7alpha-Dihydroxy-5-cholestenoate	HMDB0012454	C17335	3081084	115538-84-6	GYJSAWZGYQXRBS-GRJZKGIBSA-N	-1.6935	4.394e-17	-4.8794	1.1891e-05	0.00067564
Taurodehydrocholic acid	HMDB0258743		12443257		UBDJSBRKNHQFPD-UHFFFAOYSA-N	-3.9225	1.5199e-17	-4.8548	1.2928e-05	0.00071823
Linalyl formate	HMDB0030424		61040	115-99-1	JZOCDHMHLGUPFI-UHFFFAOYSA-N	-1.4623	3.0752e-18	-4.8334	1.3897e-05	0.00073921
Allopregnanolone sulfate	HMDB0240591		21155376	29802-94-6	MENQCIVHHONJLU-SYBPFIFISA-N	2.6226	-2.7992e-18	4.8379	1.3689e-05	0.00073921
19-phenyl-15E-nonadecenoic acid			134812129		FFXFMWOKFMTJFQ-PKNBQFBNSA-N	-1.6939	-5.0346e-17	-4.7659	1.7463e-05	0.00090952
PE(8:0/8:0)			9546804		UNACBKDVIYEXSL-LJQANCHMSA-N	2.0893	-3.5641e-17	4.7479	1.8554e-05	0.00094665
4-Androsten-3beta,17beta-diol 17-sulfate	HMDB0240429			102287-51-4	KMTOEENORMWLCF-LOVVWNRFSA-N	1.9427	1.4509e-17	4.7151	2.0725e-05	0.0010363
N-(3beta,7beta,dihydroxycholest-5-en-24-oyl) glycine					BMRAURDLHOPSBE-FRMRTHFDSA-N	-3.4553	-5.9434e-18	-4.6997	2.1822e-05	0.0010697
Fostriecin	HMDB0252473		3422		ZMQRJWIYMXZORG-UHFFFAOYSA-N	2.2274	1.3799e-18	4.679	2.3395e-05	0.0011248
(Z)-3-(1-Formyl-1-propenyl)pentanedioic acid	HMDB0033091		22394751		IVZLDVMNNVAWDA-QHHAFSJGSA-N	2.6012	-3.9071e-17	4.6388	2.6767e-05	0.0012626
Isoflupredone acetate	HMDB0253640		499988		ZOCUOMKMBMEYQV-UHFFFAOYSA-N	2.5796	-2.5055e-17	4.5725	3.3406e-05	0.0015466
27-Hydroxycholesterol	HMDB0002103	C06340	123976	20380-11-4	FYHRJWMENCALJY-YSQMORBQSA-N	-1.4354	1.2419e-18	-4.5557	3.5328e-05	0.00159
[(1S,3S,7R,8R,8As)-8-[2-[(4R)-4-hydroxy-6-oxooxan-2-yl]ethyl]-3,7-dimethyl-1,2,3,7,8,8a-hexahydronaphthalen-1-yl] (2R)-2-methylbutanoate	HMDB0248085		3962		PCZOHLXUXFIOCF-UHFFFAOYSA-N	-1.4434	-1.0012e-17	-4.5532	3.5617e-05	0.00159
11beta,12beta-Dihydroxy-5beta-cholan-24-oic Acid			5284130		ASBYOUYQSVMWJM-WLRTZTAHSA-N	-1.4122	7.2543e-18	-4.5272	3.8836e-05	0.0016456
Tetramethylchromanol glucoside	HMDB0258916				GFTUVGXUYWIPMI-UHFFFAOYSA-N	2.745	1.2296e-17	4.5299	3.8493e-05	0.0016456
SERICETIN DIACETATE			4574925		IIKLIRVROMFZGV-UHFFFAOYSA-N	2.4509	1.2064e-17	4.5333	3.8055e-05	0.0016456
Sideridiol	HMDB0036702		12315540		BATFJLLEMUIAJD-UHFFFAOYSA-N	3.315	2.8386e-18	4.4869	4.4393e-05	0.0018497
9'-Carboxy-alpha-chromanol	HMDB0012866		53481534		CUGVBZDXUTZXJO-GCIQOJCMSA-N	-1.3177	3.5808e-17	-4.4715	4.6708e-05	0.0019142
Dehydroepiandrosterone sulfate	HMDB0001032	C04555	12594	651-48-9	CZWCKYRVOZZJNM-USOAJAOKSA-N	1.7408	-5.7956e-18	4.442	5.1494e-05	0.0020764
Dodecadienoic acid	HMDB0302621		25480		HQSBWLQFLLMPKC-UHFFFAOYSA-N	-1.5743	1.029e-17	-4.4152	5.6244e-05	0.0020987
Pregnenolone sulfate	HMDB0000774		20845972	1247-64-9	DIJBBUIOWGGQOP-OZIWPBGVSA-N	2.758	2.1842e-17	4.4285	5.3837e-05	0.0020987
19-phenyl nonadecanoic acid			2737147		CZXWTZXPCXQSPH-UHFFFAOYSA-N	-1.5355	-9.6297e-18	-4.4175	5.5819e-05	0.0020987
6-Butyryl-5-hydroxy-4-phenylseselin			44257540		HTYHJXFUSAYYEQ-UHFFFAOYSA-N	1.7342	-8.9397e-18	4.4238	5.4687e-05	0.0020987
5-Ethynyl-5'-(1-propynyl)-2,2'-bithiophene	HMDB0029735		176914	17257-07-7	DZJGBWIIRBMCFS-UHFFFAOYSA-N	2.5228	1.3769e-17	4.4165	5.6002e-05	0.0020987
5-Pentacosenylresorcinol	HMDB0301751		122421239		VURYBPDWGJKISB-OCOZRVBESA-N	-1.5895	-1.6662e-17	-4.4032	5.8518e-05	0.0021514
JNJ-10198409			9797370	627512-69-0	ZDNURMVOKAERHZ-UHFFFAOYSA-N	3.6296	1.782e-17	4.3814	6.2868e-05	0.0022778
Ulinastatin	HMDB0259397				ODVKSTFPQDVPJZ-UHFFFAOYSA-N	2.9036	8.713e-18	4.3205	7.6748e-05	0.002741
3a,7a-Dihydroxy-5b-cholestane	HMDB0006893	C05452	3080603	3862-26-8	APYVEUGLZHAHDJ-TVRYRFOISA-N	-1.511	4.0993e-17	-4.3041	8.0971e-05	0.0028511
Bitolterol	HMDB0249279	C06853	35330	30392-40-6	FZGVEKPRDOIXJY-UHFFFAOYSA-N	2.6837	1.5928e-17	4.2754	8.8905e-05	0.003087
Hydroxyethylpromethazine	HMDB0240229			7647-63-4	PDSVTRQOBUIQBQ-UHFFFAOYSA-N	-1.6054	3.8046e-18	-4.239	0.00010009	0.0034277
3a,7b,12a-Trihydroxyoxocholanyl-Glycine	HMDB0000331		44263376	68753-51-5	RFDAIACWWDREDC-IFZPJRIXSA-N	-2.7082	2.6376e-17	-4.2332	0.00010199	0.0034455
Butyl 3-O-beta-D-glucopyranosyl-butanoate					YUPCLHHTUNDMAN-IVZJBRGWSA-N	-2.5854	1.7741e-17	-4.1901	0.00011724	0.0038567
3-ethylphenyl Sulfate	HMDB0062721		86290012		DMIBREBMNWKSQY-UHFFFAOYSA-N	2.6053	1.645e-17	4.1911	0.00011688	0.0038567
PC(O-14:0/0:0)			15298292		MBRLTZVQXZDRBC-JOCHJYFZSA-N	3.0524	-9.4621e-19	4.1854	0.00011903	0.0038646
6-Hydroxyindoxyl sulfate	HMDB0304937				LTCLZQOHPYRNCF-UHFFFAOYSA-N	3.3261	3.7987e-17	4.1712	0.00012463	0.0039228
cis-3-Hexenyl salicylate	HMDB0061942		5371102		IEPWIPZLLIOZLU-ARJAWSKDSA-N	2.5575	1.0369e-17	4.169	0.00012553	0.0039228
PE(O-18:1(9Z)/0:0)			42607468		CDONWGCJDDHTLP-DJYGDJEFSA-N	2.8946	-7.4435e-17	4.1714	0.00012453	0.0039228
Ptelatoside A	HMDB0032600		13964506	90899-20-0	DZMYOBBWRZTUTA-UHFFFAOYSA-N	3.5677	4.1791e-18	4.1259	0.00014421	0.0044509
5beta-Cholestane-3alpha,24,25-triol			5284275		DEZLYZBLMUAYLV-AYFKJPLJSA-N	-1.2633	3.3117e-18	-4.0645	0.00017553	0.0052869
DG(2:0/LTE4/0:0)	HMDB0296923				MVWDDOVHPTXUIY-UYCXAPQFSA-N	-2.7921	-4.0845e-17	-4.0675	0.00017384	0.0052869
5-Amino-4-hydroxy-3-(phenylazo)-2,7-naphthalenedisulfonic acid	HMDB0033381			2203-16-9	UDCKXEFJOHLCKM-VHEBQXMUSA-N	-2.5344	-2.6494e-17	-4.0576	0.00017944	0.0053405
5beta-Pregnane-3alpha,20alpha-diol	HMDB0246874		4901		YWYQTGBBEZQBGO-UHFFFAOYSA-N	-1.3338	-1.7554e-17	-4.0482	0.00018488	0.0053743
Ethyl-(5S,12S)-diacetoxy-(6E,8E,10E,14Z)-eicosatetraenoate			134812177		CFOKTLVIDOPRCS-IJLSXUSBSA-N	-2.3273	-2.0896e-18	-4.0506	0.00018347	0.0053743
Nitiducarpin			630656		BRJDSJJWJLKHSZ-UHFFFAOYSA-N	2.5194	2.3182e-17	4.0339	0.00019351	0.0055607
2-Ethylacryloylcarnitine	HMDB0240764		71306333		AUFJTEGVQXGXTG-UHFFFAOYSA-N	2.3143	-1.9713e-18	3.9834	0.00022716	0.0064534
Ribose 1,5-bisphosphate	HMDB0011688	C01151	14035695		AAAFZMYJJHWUPN-TXICZTDVSA-N	-2.3397	2.1447e-17	-3.9628	0.00024248	0.0068112
2-Pentacosanone			547856		CDTIEPBCRWXMBD-UHFFFAOYSA-N	1.4461	-7.6978e-18	3.9336	0.00026585	0.0073035
Chlorotrianisene	HMDB0014414		11289	569-57-3	BFPSDSIWYFKGBC-UHFFFAOYSA-N	1.5792	2.4404e-17	3.9369	0.00026316	0.0073035
Polyporusterone F	HMDB0038499		73085406		UPQHDDLJIDVNJE-UHFFFAOYSA-N	-1.2298	2.8293e-17	-3.8963	0.000299	0.0081251
1-(4-O-beta-D-glucopyranosyl-3-methoxyphenyl)-3,5-dihydroxydecane	HMDB0303085				VFLYULAVOFVIAM-RRDRPCBCSA-N	-1.7578	1.0842e-17	-3.8546	0.00034061	0.0091562
Cyclosarin	HMDB0250681		64505		SNTRKUOVAPUGAY-UHFFFAOYSA-N	1.2696	-3.7356e-17	3.8405	0.00035594	0.0094666
Glycochenodeoxycholate-3-sulfate	HMDB0002497		21125002	67030-54-0	DKXXSIJHWWVNMO-GYPHWSFCSA-N	-1.9279	-9.3044e-18	-3.821	0.00037833	0.0099561
1-Nitro-5-glutathionyl-6-hydroxy-5,6-dihydronaphthalene	HMDB0060326	C14806	11954057		ASZHPHJDCUIIBF-RJXQQRCHSA-N	2.3973	-4.6049e-17	3.8135	0.00038721	0.010084
dolichyl-4-D-xylosyl phosphate		C01191	70698924		QNWDPUAQSUCTOR-SHADHPJFSA-N	2.5263	-3.2092e-17	3.8043	0.00039849	0.01027
PE(O-16:0/0:0)			42607466		OKXWJISJKQKUTN-OAQYLSRUSA-N	2.6436	1.1079e-17	3.8009	0.00040268	0.010272
Hexadecyl Benzoic acid	HMDB0094685		11551966		RAMRROOXFMYSNA-UHFFFAOYSA-N	-1.1322	1.4252e-17	-3.7907	0.0004156	0.010421
Bis(7-methyloctyl) Cyclohexane-1,2-dicarboxylate	HMDB0244746		11524680		HORIEOQXBKUKGQ-UHFFFAOYSA-N	1.3341	-1.9821e-17	3.7898	0.00041683	0.010421
Hydrocortisone phosphate	HMDB0253247		3645		BGSOJVFOEQLVMH-UHFFFAOYSA-N	2.5349	-3.4083e-17	3.7766	0.0004342	0.010747
(25R)-4beta,26-dihydroxycholesterol	HMDB0062607		91825745		IDLRVFXWSUWMHI-KUYJPBLDSA-N	-1.1583	-6.0912e-18	-3.7697	0.00044351	0.01087
4-Epiisoinuviscolide	HMDB0031378		12310399		APMKESKZWHNIDJ-UHFFFAOYSA-N	1.2119	-2.4079e-17	3.7457	0.00047768	0.011594
Phenylethylamine	HMDB0012275	C05332	1001	64-04-0	BHHGXPLMPWCGHP-UHFFFAOYSA-N	-2.4232	-1.2774e-17	-3.7271	0.0005059	0.011851
(S)-Phellandral	HMDB0035600		89488		AEVLWICMAHGAMS-UHFFFAOYSA-N	1.8874	-2.4937e-17	3.7262	0.00050723	0.011851
Imidazoleacetic acid ribotide	HMDB0006032	C04437	16019958	2888-19-9	RDQUQBHPMYFYMX-XIWVQZPPSA-N	1.9403	1.7101e-17	3.7295	0.00050216	0.011851
Calamendiol	HMDB0034673		12302239		AHNGXHRYFGQWSL-UHFFFAOYSA-N	-1.2422	8.1512e-18	-3.7332	0.00049649	0.011851
PC(16:0/3:1(2E))			24778752		ABBJFAPTMAEFAL-RUZDIDTESA-N	2.1019	-1.1493e-17	3.721	0.00051543	0.011931
D-Glutamine	HMDB0003423	C00819	145815	5959-95-5	ZDXPYRJPNDTMRX-GSVOUGTGSA-N	2.0942	-3.9544e-17	3.718	0.00052027	0.011933
5-Heptadecyl-1,3-benzenediol	HMDB0038530		181700	41442-57-3	BBGNINPPDHJETF-UHFFFAOYSA-N	-1.2453	1.9082e-17	-3.7047	0.00054186	0.012207
3-carboxy-4-methyl-5-(4-hydroxypentyl)-2-furanpropanoic acid			134812143		AVEHUFGEHJWCFG-UHFFFAOYSA-N	2.6395	2.7992e-18	3.7046	0.00054201	0.012207
N2-Methyl-L-lysine	HMDB0240689				OLYPWXRMOFUVGH-LURJTMIESA-N	-1.8865	2.8091e-17	-3.6995	0.00055066	0.012292
Rhamnetin 3-(3''''-p-coumaryl-rhamnosyl)(1->3)-rhamnosyl-(1->6)-galactoside					XDOLXXPUESIUMX-FDFGIFNJSA-N	-2.2202	-2.8199e-17	-3.6799	0.00058463	0.012934
coumaryl acetate	HMDB0304297		54372486		UUEPXFWSBUIUAZ-UHFFFAOYSA-N	1.9107	6.4806e-18	3.6695	0.00060362	0.013237
Mupirocin	HMDB0014554	C11758	446596	12650-69-0	MINDHVHHQZYEEK-HBBNESRFSA-N	-1.8206	2.539e-17	-3.6541	0.0006327	0.013754
Romergoline	HMDB0257297		19769471		RJCXNCSJGRUWRW-UHFFFAOYSA-N	-2.5153	-2.1053e-17	-3.6427	0.00065497	0.014116
Phosphocreatine	HMDB0001511	C02305	587	1967-07-02	DRBBFCLWYRJSJZ-UHFFFAOYSA-N	3.2021	2.4247e-17	3.6282	0.00068468	0.01463
Ciproxifan	HMDB0250271		6422124		ACQBHJXEAYTHCY-UHFFFAOYSA-N	1.8106	-6.0321e-18	3.6202	0.00070146	0.014861
Methiuron		C19086	3034319	21540-35-2	MMCJEAKINANSOL-UHFFFAOYSA-N	2.5605	4.4157e-18	3.6142	0.00071432	0.015007
6-Hydroxy-8-hexacosanone	HMDB0035628		131751818		AZPCZHMEQBFZQM-UHFFFAOYSA-N	1.5568	7.3726e-18	3.6113	0.00072075	0.015016
4-[(2,4-Dihydroxy-3,3-dimethylbutanoyl)amino]butanoic acid	HMDB0246316		2527		SBBDHANTMHIRGW-UHFFFAOYSA-N	2.8018	-1.9555e-17	3.5971	0.00075232	0.015544
Modiolide A			643697		MKPZLFSGCUYQEY-JKPBTABPSA-N	1.7053	2.1911e-17	3.5792	0.00079428	0.016276
Aminobutane bisphosphonate	HMDB0249923		169445		XLIREHXMRXKQIV-UHFFFAOYSA-N	1.7913	-2.1842e-17	3.5704	0.00081552	0.016576
S-cucujolide V			56936049		JSZKXZJGTWVDOI-FMASVTSHSA-N	-1.2562	-1.8767e-17	-3.5489	0.00087016	0.017505
3'-O-Methyl-(-)-epicatechin-7-O-sulphate	HMDB0029177		134159847		HWSSTYCNIRKMBH-UHFFFAOYSA-N	-1.9222	-2.2078e-18	-3.547	0.00087523	0.017505
2-Methylidene-4-(oxiran-2-yl)butanoic Acid	HMDB0257753		10374549		AOWRXQWYDNLPGG-UHFFFAOYSA-N	2.281	-4.8001e-18	3.5309	0.00091852	0.018135
(3S,7E,9S)-9-Hydroxy-4,7-megastigmadien-3-one 9-glucoside	HMDB0036822		131752058		SZOPSAFLRCYJCX-AATRIKPKSA-N	1.9095	1.577e-19	3.5273	0.00092849	0.018135
22-methyltricosan-2-one			140154333		DNCQGKPEYXEFRN-UHFFFAOYSA-N	1.3223	-2.7598e-19	3.5295	0.0009225	0.018135
SSR162369			9842616		FEUYWSUGGBUMAB-BOADVZGGSA-N	-2.4284	-3.0777e-18	-3.5187	0.00095281	0.018465
Sorbinil	HMDB0258388		5252		LXANPKRCLVQAOG-UHFFFAOYSA-N	1.7421	-3.9031e-18	3.516	0.00096065	0.018474
Pentafluorobenzoyl acetate	HMDB0256261		86755199		WODCDQXOYWLWCW-UHFFFAOYSA-N	-2.1267	2.4128e-17	-3.5031	0.00099822	0.01905
Disodium phosphate	HMDB0303425	C13558	24203		BNIILDVGGAEEIG-UHFFFAOYSA-L	1.9935	-2.5784e-17	3.4828	0.0010608	0.019941
3-(4-Methoxyphenyl)-2-methyl-2-propenal	HMDB0037145		5388696	65405-67-6	BNBBFUJNMYQYLA-VQHVLOKHSA-N	2.3877	-4.7508e-18	3.4853	0.0010529	0.019941
Asperuloside	HMDB0248667		233330		IBIPGYWNOBGEMH-UHFFFAOYSA-N	-1.964	-7.3726e-18	-3.4782	0.0010753	0.020061
PS(22:2(13Z,16Z)/0:0)			52926292		DSUKBLPUEMZQIX-ARCRADLVSA-N	2.0242	1.8924e-18	3.4438	0.0011914	0.022062
3-Carboxy-4-methyl-5-propyl-2-furanpropionic acid	HMDB0061112		123979	86879-39-2	WMCQWXZMVIETAO-UHFFFAOYSA-N	1.6176	1.9437e-17	3.435	0.0012228	0.022315
Decitabine	HMDB0015391		451668	2353-33-5	XAUDJQYHKZQPEU-KVQBGUIXSA-N	2.4755	-7.1163e-18	3.4356	0.0012206	0.022315
(1R,2R,2'E)-2-(5'-methoxy-5'-oxo-2-penten-1-yl)-3-oxo-cyclopentane acetic acid ethyl ester					BHIAQEIFSZCSSD-GKUNOOHESA-N	2.4785	6.4106e-17	3.4172	0.0012886	0.023345
1-O-Hexadecyl-sn-glycero-3-phosphocholine	HMDB0243890	C13903	3983	52691-62-0	VLBPIWYTPAXCFJ-UHFFFAOYSA-N	1.9687	9.265e-18	3.4116	0.0013102	0.023565
CerP(d18:1/2:0)			15199918		HWPZKJVGDYNEAW-QUDYQQOWSA-N	1.6869	5.1253e-18	3.4089	0.0013209	0.023587
Propenylacrylic Acid	HMDB0256823		57150984		ALLFLSZNSYXGNQ-UHFFFAOYSA-N	-1.4648	8.6736e-19	-3.3721	0.0014717	0.026094
Artemoin A	HMDB0033604		129011028		KKUONIIRIFHWJC-UHFFFAOYSA-N	1.4421	3.978e-17	3.3666	0.0014956	0.026332
LysoPC(22:6(4Z,7Z,10Z,13Z,16Z,19Z)/0:0)	HMDB0010404	C04230	10415542	162440-05-3	LSOWKZULVQWMLY-APPDJCNMSA-N	1.7362	-5.013e-17	3.3544	0.0015501	0.0271
3S-hydroxy-4R-methyl-2S-(n-eicosanyl)butanolide			155566481		UHXFUQMDLJEQAJ-SGNDLWITSA-N	1.0723	-1.7939e-18	3.3437	0.0015997	0.027772
LysoPC(20:5(5Z,8Z,11Z,14Z,17Z)/0:0)	HMDB0010397	C04230	11757087		PDIGSOAOQOXRDU-WJPZTBRDSA-N	1.9661	4.6601e-17	3.332	0.001655	0.028338
Methyl (3b,11x)-3-Hydroxy-8-oxo-6-eremophilen-12-oate	HMDB0041229		85240216	64964-00-7	IVWXOXMSDQFMDV-UHFFFAOYSA-N	-2.4829	-1.9516e-17	-3.3343	0.001644	0.028338
2-(2-Hydroxyethyl)phenyl hydrogen sulfate	HMDB0304908		71366878		YSUPYJPCFRZHTJ-UHFFFAOYSA-N	2.405	1.3109e-17	3.3196	0.0017159	0.029182
3Z,6Z,9Z,12Z-eicosatetraene			44207804		BGXLLGYBDSOFJB-PPEBMUNXSA-N	-1.2866	-2.1684e-18	-3.3142	0.0017433	0.029447
PC(O-17:0/0:0)			10413466		HQRBTQCLRRUGMR-RUZDIDTESA-N	2.3071	-1.8293e-17	3.3022	0.0018052	0.030086
32,35-anhydrobacteriohopaneterol			42608329		AHIYJXIRRHDLAB-PAJINBBCSA-N	-1.7355	-6.8009e-18	-3.3036	0.0017976	0.030086
Chenodeoxycholic acid glycine conjugate	HMDB0000637	C05466	12544		GHCZAUBVMUEKKP-GYPHWSFCSA-N	-2.3431	-8.3385e-18	-3.2953	0.0018414	0.030488
Oxoglutaric acid	HMDB0000208	C00026	51	328-50-7	KPGXRSRHYNQIFN-UHFFFAOYSA-N	-2.0615	3.3748e-17	-3.291	0.0018646	0.030668
glycodeoxycholic acid		C05464	3035026		WVULKSPCQVQLCU-BUXLTGKBSA-N	2.023	-3.6074e-18	3.2888	0.0018769	0.030668
2-Ethyl-4-methylphenol	HMDB0038988		77462	3855-26-3	AVVVXUXMKWPKAJ-UHFFFAOYSA-N	2.4349	-6.9882e-18	3.2838	0.001904	0.03091
Dodecanedioic acid	HMDB0000623	C02678	12736	693-23-2	TVIDDXQYHWJXFK-UHFFFAOYSA-N	-2.6158	9.3833e-18	-3.2792	0.0019298	0.031126
N-Acetyl-b-glucosaminylamine	HMDB0001104	C01239	439454		MCGXOCXFFNKASF-FMDGEEDCSA-N	-2.0585	2.4365e-17	-3.2619	0.0020289	0.032116
DG(20:4(6Z,8E,10E,14Z)-2OH(5S,12R)/2:0/0:0)	HMDB0296928				MTYYFXIWFZLXCS-ZNJXDTRXSA-N	1.4501	-3.4675e-17	3.2617	0.0020297	0.032116
(E)-3-methyl-6-(pent-3-en-1-yn-1-yl)-1,2-dithiine			134812261		VZBIMBFEZICQSK-ONEGZZNKSA-N	2.2741	-1.3385e-17	3.2631	0.0020216	0.032116
Demeton-S-methylsulphon		C18979	28213	17040-19-6	PZIRJMYRYORVIT-UHFFFAOYSA-N	2.6618	-6.4066e-18	3.2546	0.0020719	0.032577
RCS-4 N-(4-hydroxypentyl) metabolite			89973121		OAAZEFGKZWEFTG-UHFFFAOYSA-N	-2.4657	4.6995e-17	-3.2512	0.002092	0.032687
Dehydroascorbic acid	HMDB0001264	C05422	440667	490-83-5	SBJKKFFYIZUCET-JLAZNSOCSA-N	-2.2735	-1.2458e-17	-3.2334	0.0022019	0.034107
3-methylheptanedioylcarnitine	HMDB0241046				FFVIWPKOCWPZMF-UHFFFAOYSA-N	-2.4409	3.0003e-17	-3.2321	0.0022101	0.034107
(3a,5b,7a)-23-Carboxy-7-hydroxy-24-norcholan-3-yl-b-D-Glucopyranosiduronic acid	HMDB0002430		21252299	58814-71-4	GDNGOAUIUTXUES-RWDHRDFGSA-N	-2.2674	7.6584e-17	-3.2268	0.002244	0.034418
16-Glutaryloxy-1alpha,25-dihydroxyvitamin D3			10940565		BSFJAECYHQSOSY-AMZOUDOWSA-N	-1.5821	1.1828e-17	-3.2116	0.0023441	0.035516
4,6-Decadiyn-1-ol	HMDB0038913		24740615		HVQWHMMQKIPWDD-UHFFFAOYSA-N	1.5083	3.4911e-17	3.2118	0.002343	0.035516
Aspartyl-Glutamate	HMDB0028752		4130574		CKAJHWFHHFSCDT-UHFFFAOYSA-N	1.5115	2.0501e-17	3.2019	0.00241	0.036296
Rigin	HMDB0005771		127555	77727-17-4	UEJYSALTSUZXFV-SRVKXCTJSA-N	-1.484	-1.7466e-17	-3.1814	0.0025553	0.038253
quinazolin-4-ylamine	HMDB0257034		84759		DRYRBWIFRVMRPV-UHFFFAOYSA-N	-1.5669	1.0251e-17	-3.1605	0.0027123	0.040362
2-Methoxyestradiol-17beta 3-sulfate		C08359	441486		HKVMUVAMCRTTDB-SSTWWWIQSA-N	2.9207	-1.4824e-17	3.1579	0.0027321	0.040398
4-Hydroxy-5-methyl-3(2H)-thiophenone	HMDB0033548		22752005	26494-09-7	GIVVLEIYPVKDNV-UHFFFAOYSA-N	-2.2407	2.4247e-17	-3.156	0.0027471	0.040398
5-alpha-Dihydrotestosterone glucuronide	HMDB0006203		44263365	42037-24-1	CLQMBSSRTBUNDV-CPKOJWPQSA-N	1.2028	-3.3393e-17	3.1536	0.0027655	0.040431
(2E,4E,6E,8E)-3,7-Dimethyl-9-(2-nonoxyphenyl)nona-2,4,6,8-tetraenoic acid	HMDB0242652		128186		YICSHLQWGQTKJL-UHFFFAOYSA-N	-1.6112	-5.2535e-18	-3.1494	0.0027987	0.040679
Edetic Acid	HMDB0015109	C00284	6049		KCXVZYZYPLLWCC-UHFFFAOYSA-N	-1.8554	2.1447e-17	-3.1403	0.0028723	0.041273
1-Naphthalenesulfonic acid, 3,4-dihydro-3,4-dioxo-	HMDB0245592		10637		PZTGRDMCBZUJDL-UHFFFAOYSA-N	-2.7729	-5.8744e-18	-3.1382	0.0028891	0.041273
3alpha,7alpha,12alpha-trihydroxy-5alpha-cholan-24-yl sulfate		C16259	5200193		BKZKSSHAWFCVDU-JLIFGLSWSA-N	-2.2048	-1.0724e-17	-3.1385	0.0028868	0.041273
1alpha,24-Dihydroxycholecalciferol	HMDB0244150		53686035		BJYLYJCXYAMOFT-UHFFFAOYSA-N	-0.88549	4.9282e-20	-3.1314	0.0029456	0.041841
Taurochenodesoxycholic acid	HMDB0000951	C05465		516-35-8	BHTRKEVKTKCXOH-BJLOMENOSA-N	-2.7393	-1.719e-17	-3.1137	0.0030961	0.042763
Lithocholic acid glycine conjugate	HMDB0000698	C15557	115245	474-74-8	XBSQTYHEGZTYJE-OETIFKLTSA-N	-2.2773	-3.0279e-17	-3.1161	0.0030754	0.042763
Imidocarb	HMDB0253427		21389		SCEVFJUWLLRELN-UHFFFAOYSA-N	-1.2494	1.0921e-17	-3.1212	0.0030311	0.042763
Armillane	HMDB0035779			126006-69-7	XAJFXYLALLZDAD-UHFFFAOYSA-N	2.9287	2.4897e-17	3.119	0.0030505	0.042763
Streptozocin	HMDB0014572	C07313	29327	18883-66-4	ZSJLQEPLLKMAKR-GKHCUFPYSA-N	1.6731	3.775e-18	3.1146	0.0030882	0.042763
1-(9Z,12Z,15Z-octadecatrienoyl)-glycero-3-phosphate	HMDB0062320		52929766		DVNZKWQUAXJYGB-LVTNFWOSSA-N	-1.9913	6.4342e-17	-3.1109	0.0031204	0.042862
Taurocholic acid	HMDB0000036	C05122	6675	81-24-3	WBWWGRHZICKQGZ-HZAMXZRMSA-N	-1.9631	-6.5328e-17	-3.1013	0.0032062	0.043801
9-Hydroxy-risperidone	HMDB0247256		475100	147663-04-5	ABWPQNZPAOAQSG-UHFFFAOYSA-N	-1.1261	6.9389e-18	-3.0808	0.0033957	0.046138
Malyngamide H			10025771		MNBBBIJBVPWYSD-AIIVTHQSSA-N	-1.7687	-1.719e-17	-3.0755	0.0034463	0.046176
Bambuterol	HMDB0015478		54766	81732-46-9	ANZXOIAKUNOVQU-UHFFFAOYSA-N	-1.9496	-2.3567e-17	-3.0748	0.0034539	0.046176
thienothiazine	HMDB0258990		21911049		TZIJDLHRFZUDHD-UHFFFAOYSA-N	-1.991	3.6587e-17	-3.0775	0.0034277	0.046176
TG(8:0/8:0/15:0)	HMDB0071222		131778029		AGCZOOJNZRMTED-HKBQPEDESA-N	1.1124	-3.5168e-17	3.0655	0.0035442	0.047063
1-Benzenesulfonyl-5-ethyl-5-phenylhydantoin	HMDB0245613		89498		HWWVPVUGOLNSEB-UHFFFAOYSA-N	-2.7198	5.1253e-19	-3.0641	0.003558	0.047063
Theviridoside			179396		LDBMLOLBWUOZGG-DOFVRBEMSA-N	1.3413	-2.1398e-17	3.0617	0.0035826	0.04714
Pregnanediol-3-glucuronide			44263371		ZFFFJLDTCLJDHL-GWYDXGHGSA-N	1.704	-1.92e-17	3.0504	0.0036969	0.048389
16-Methylheptadecanoylcarnitine	HMDB0240877		139947487		PTGBTBDVYLVIRR-UHFFFAOYSA-N	2.261	3.6774e-17	3.0396	0.0038099	0.048838
2,2,3,3-Tetramethylcyclopropanecarbonylurea	HMDB0245339		10176413		KJBMJZDWDYSUGY-UHFFFAOYSA-N	-1.2947	-8.2005e-18	-3.0382	0.003825	0.048838
Histidinyl-Lysine	HMDB0253180		435717		CZVQSYNVUHAILZ-UHFFFAOYSA-N	-1.4118	-1.0448e-18	-3.0414	0.0037914	0.048838
Elacridar	HMDB0251728		119373		OSFCMRGOZNQUSW-UHFFFAOYSA-N	1.6946	-1.0054e-18	3.042	0.0037847	0.048838
Carboxydextran	HMDB0249656				HRAUDGDCDVYEMN-UHFFFAOYSA-N	-2.0283	-1.2813e-19	-3.0378	0.0038289	0.048838
Benzo[b]thiophene-2-carboxylic acid	HMDB0249004		95864		DYSJMQABFPKAQM-UHFFFAOYSA-N	4.4358	4.327e-18	8.5561	2.9456e-11	1.052e-08
Imiquimod	HMDB0014862		57469	99011-02-6	DOUYETYNHWVLEO-UHFFFAOYSA-N	3.4845	-3.3428e-17	6.3599	6.7525e-08	1.1254e-05
Diethylamino 2,5-dihydroxybenzenesulfonate	HMDB0257905		15548711		SJXACOOQVUIXRC-UHFFFAOYSA-N	3.2831	-2.0107e-18	6.3018	8.2974e-08	1.2965e-05
1,1,1-Trifluorohenicosa-6,9,12,15-tetraene	HMDB0255340		54423735		WCPGGORUUTYGCO-UHFFFAOYSA-N	-1.8089	8.713e-18	-6.2793	8.9868e-08	1.3216e-05
S-(2-Furanylmethyl) propanethioate	HMDB0037732		62143	59020-85-8	JNVPDFNCAUOOIT-UHFFFAOYSA-N	5.6179	9.0482e-18	7.7764	4.468e-10	1.3962e-07
Sodium alginate	HMDB0303715		5102882		MSXHSNHNTORCAW-UHFFFAOYSA-M	4.4465	4.8691e-18	11.641	1.18e-15	1.4749e-12
(1R)-5-[2-[(1S,7As)-1-[(1S)-1-(3-hydroxy-3-methylbutoxy)ethyl]-7a-methyl-2,3,3a,5,6,7-hexahydro-1H-inden-4-ylidene]ethylidene]-4-methylidenecyclohexane-1,3-diol	HMDB0242365		4018		DTXXSJZBSTYZKE-UHFFFAOYSA-N	-3.4086	1.853e-17	-7.6919	6.0143e-10	1.6706e-07
1alpha-Hydroxyarbusculin A	HMDB0037059		74426514	50301-94-5	LVABKRFKENTQBT-UHFFFAOYSA-N	-3.289	-1.1576e-17	-6.9507	8.282e-09	1.7254e-06
5alpha-Pregnan-20alpha-ol-3-one	HMDB0060408	C18041	3080558		DYVGYXXLXQESJE-SKLBOBKVSA-N	-1.7342	-2.3705e-17	-6.186	1.2506e-07	1.7369e-05
2'-Hydroxynicotine	HMDB0001329		23615292	1824020-12-3	BOQRPPFUUSHFGW-SNVBAGLBSA-N	5.5712	-2.0206e-17	10.62	2.9628e-14	1.8518e-11
BBTOAc			134812252		CNZCVNNPCHACGO-XVNBXDOJSA-N	5.6419	-3.292e-18	10.681	2.4346e-14	1.8518e-11
O-methoxycatechol-O-sulphate	HMDB0060013		22473		AQTYXAPIHMXAAV-UHFFFAOYSA-N	3.2372	-1.5258e-17	6.041	2.0894e-07	2.7492e-05
Perfluorooctanoic acid	HMDB0059587		9554	335-67-1	SNGREZUHAYWORS-UHFFFAOYSA-N	2.6356	5.693e-17	9.6564	6.9949e-13	3.4975e-10
pyroglutamyl-histidyl-glycine	HMDB0256990				VTKWFWXOVZIATL-UHFFFAOYSA-N	-2.0266	1.1355e-17	-8.9187	8.4692e-12	3.5288e-09
3-Methyl-5-pentyl-2-furanpropanoic acid	HMDB0112084		85564647	69662-69-7	QZGKHISFVLMXCZ-UHFFFAOYSA-N	-2.1755	1.6135e-17	-6.7015	2.0071e-08	3.8597e-06
2H-1-Benzopyran-2-one, aminomethyl-	HMDB0245783		11608009		AUUIARVPJHGTSA-UHFFFAOYSA-N	2.9978	2.2344e-17	5.9269	3.1257e-07	3.9072e-05
6-Hydroxypseudooxynicotine	HMDB0240264	C01297	439476	7424-35-3	UMLOUOBDBGOHHR-UHFFFAOYSA-N	3.7622	-8.7328e-18	12.284	1.6608e-16	4.1521e-13
p-Toluenesulfonic acid	HMDB0059933	C06677	6101	104-15-4	JOXIMZWYDAKGHI-UHFFFAOYSA-N	3.5937	-8.6736e-19	5.8884	3.5805e-07	4.2625e-05
Pregnanediol	HMDB0004025	C05484	219833	80-92-2	YWYQTGBBEZQBGO-BERLURQNSA-N	-2.0942	-1.4587e-18	-7.3477	2.0276e-09	5.069e-07
1-Naphthaleneacetic acid	HMDB0032708	C13014	6862	86-87-3	PRPINYUDVPFIRX-UHFFFAOYSA-N	-2.2612	3.4064e-17	-5.813	4.6698e-07	5.3066e-05
MG(0:0/22:4(7Z,10Z,13Z,16Z)/0:0)	HMDB0011554		53480969		DVYDCUGIJCYIQN-DOFZRALJSA-N	-3.4353	-1.719e-17	-5.7821	5.2072e-07	5.4241e-05
Chatenaytrienin 1	HMDB0031910		131751212		BALJQQWVUSFUJC-JPPMZZIVSA-N	-2.5793	1.2774e-17	-5.7844	5.164e-07	5.4241e-05
Avenalumin III	HMDB0038956		137199995		ASJBOIQMTVOWBG-UJURIKRHSA-N	3.0131	-6.7023e-19	6.5442	3.51e-08	6.2679e-06
(R)-(+)-beta-Methylphenethylamine			1547949	52991-03-4(HCl)	AXORVIZLPOGIRG-QMMMGPOBSA-N	2.8437	2.1921e-17	5.7073	6.771e-07	6.771e-05
Temsavir	HMDB0249319		11317439		QRPZBKAMSFHVRW-UHFFFAOYSA-N	4.7794	3.0806e-17	5.6696	7.729e-07	7.4317e-05
3- Acetylphenol sulfate	HMDB0304930		23185081		CGFRVKXGZRODPA-UHFFFAOYSA-N	4.0863	1.9043e-17	7.1884	3.5641e-09	8.1001e-07
3,5,9-Trihydroxyergost-7-en-6-one	HMDB0032875		85276490	211486-13-4	WNCDXWLLIJDSNA-UHFFFAOYSA-N	-1.6727	2.0107e-18	-5.6115	9.4763e-07	8.7743e-05

## Sheet: Table S4
Metabolites	HMDB	PubChem	KEGG	CAS	InChIKey	logFC	AveExpr	t	P.Value	adj.P.Val
Aminomalonic Acid	HMDB0001147	100714	C00872	1068-84-4	JINBYESILADKFW-UHFFFAOYSA-N	0.81846	-1.3089e-17	5.0807	6.8198e-06	0.0016981
L-Gluconic Acid	HMDB0253886	604	C15930		RGHNJXZEOKUKBD-UHFFFAOYSA-N	0.76523	1.1512e-17	4.6222	3.1268e-05	0.0027079
4,4-Dimethyl-2-Pentanol		110789			OIBKGNPMOMMSSI-UHFFFAOYSA-N	0.66224	8.6736e-18	4.6092	3.2625e-05	0.0027079
Creatinine	HMDB0000562	588	C00791	60-27-5	DDRJAANPRJIHGJ-UHFFFAOYSA-N	0.40189	-5.3619e-18	4.5016	4.6357e-05	0.0028857
D-(-)-Ribofuranose	HMDB0001548	439167	C00117	4300-28-1	KTVPXOYAKDPRHY-SOOFDHNKSA-N	1.3259	5.3619e-18	4.3351	7.9441e-05	0.0035875
Cis-Resveratrol	HMDB0034118	1548910		61434-67-1	LUKBXSAWLPMMSZ-UPHRSURJSA-N	0.4178	2.129e-18	4.3088	8.6445e-05	0.0035875
Beta-Sophorose		441432			HIWPGCMGAMJNRG-BTLHAWITSA-N	0.94324	2.9017e-17	4.1412	0.00014745	0.0047335
Maltose	HMDB0000163	6255	C00208	69-79-4	GUBGYTABKSRVRQ-QUYVBRFLSA-N	0.93756	3.9741e-17	4.1314	0.00015208	0.0047335
Ureidopropionic Acid	HMDB0000026	111	C02642	462-88-4	JSJWCHRYRHKBBW-UHFFFAOYSA-N	0.85318	3.7849e-18	4.094	0.00017117	0.0047358
Isotridecyl Alcohol		33865			XUJLWPFSUCHPQL-UHFFFAOYSA-N	0.24115	-4.7311e-19	3.9948	0.00023358	0.0058161
Pyrazinoic Acid	HMDB0059734	1047	C19915	98-97-5	NIPZZXUFJPQHNH-UHFFFAOYSA-N	-0.28547	4.9282e-19	-3.9452	0.0002726	0.0061706
Formamide	HMDB0001536	713	C00488		ZHNUHDYFZUAESO-UHFFFAOYSA-N	0.73818	-5.6773e-18	3.8805	0.00033305	0.0068694
Glycylglutamic Acid	HMDB0028840	306108			IEFJWDNGDZAYNZ-UHFFFAOYSA-N	1.0746	-1.1039e-18	3.8365	0.00038139	0.0068694
Diethylmalonic Acid	HMDB0251250	68185			LTMRRSWNXVJMBA-UHFFFAOYSA-N	1.0098	2.5232e-17	3.8319	0.0003868	0.0068694
L-Iditol	HMDB0011632	5460044	C01507	488-45-9	FBPFZTCFMRRESA-UNTFVMJOSA-N	0.68692	2.5232e-18	3.7932	0.00043555	0.0068694
Prolin	HMDB0251528	614	C16435		ONIBWKKTOPOVIA-UHFFFAOYSA-N	0.95115	7.8851e-20	3.7888	0.00044141	0.0068694
Ethanolamine	HMDB0000149	700	C00189	141-43-5	HZAXFHJVJLSVMW-UHFFFAOYSA-N	-0.30636	5.5196e-19	-3.6088	0.00076069	0.010715
1-(2-Methoxy-1-Methylethoxy)-2-Propanol		25484			WGYZMNBUZFHYRX-UHFFFAOYSA-N	0.3132	-1.1039e-17	3.588	0.00080961	0.010715
3-Methoxytyramine	HMDB0000022	1669	C05587	554-52-9	DIVQKHQLANKJQO-UHFFFAOYSA-N	-0.42783	1.987e-17	-3.5847	0.00081762	0.010715
Mannitol	HMDB0000765	6251	C00392	69-65-8	FBPFZTCFMRRESA-KVTDHHQDSA-N	-0.87885	-6.4658e-18	-3.5558	0.0008911	0.011094
Lauric Acid	HMDB0000638	3893	C02679	143-07-7	POULHZVOKOAJMA-UHFFFAOYSA-N	-0.56802	-6.3081e-19	-3.4066	0.0013822	0.016389
Pseudouridine	HMDB0000767	15047	C02067	1445-07-4	PTJWIQPHWPFNBW-GBNDHIKLSA-N	0.22085	3.9426e-18	3.2557	0.002136	0.024175
Glycine	HMDB0000123	750	C00037	56-40-6	DHMQDGOQFOQNFH-UHFFFAOYSA-N	-0.37335	8.3582e-18	-3.2044	0.002471	0.026752
Sarcosine	HMDB0000271	1088	C00213	107-97-1	FSYKKLYZXJSNPZ-UHFFFAOYSA-N	-0.27767	6.1504e-18	-3.1469	0.0029051	0.030141
3-Cyclohexene-1-Methanol		15512			VEIYJWQZNGASMA-UHFFFAOYSA-N	0.36364	6.3081e-19	3.0834	0.0034683	0.034544
Eicosapentaenoic Acid	HMDB0001999	446284	C06428	10417-94-4	JAZBEHYOTPTENJ-JLNKQSITSA-N	-0.19706	-5.9927e-18	-3.0648	0.0036507	0.034963
Ornithine	HMDB0000214	6262	C00077	3184-13-2	AHLPHDHHMVZTML-BYPYZUCNSA-N	-0.38924	7.2543e-18	-3.041	0.0038987	0.035955
Pipecolic Acid	HMDB0000070	849	C00408	535-75-1	HXEACLLIILLPRG-UHFFFAOYSA-N	-0.42275	3.154e-19	-3.0244	0.0040811	0.036292
P-Cresol	HMDB0001858	2879	C01468	106-44-5	IWDCLRJOBJJRNH-UHFFFAOYSA-N	0.68269	-2.8781e-18	2.9123	0.0055356	0.04753

## Sheet: Table S5
Metabolites	Ion mode	HMDB	KEGG	PubChem	CAS	InChIKey	VIP	log2(FC)	FC	P-value	adj.P-value
2-(Ethylsulfinylmethyl)phenyl methylcarbamate	pos	HMDB0040289		3035207	53380-22-6	OMOLDRXZKFFGJI-UHFFFAOYSA-N	8.80681	-3.1401	0.113432	0.00309541	0.33759
11-Deoxy-PGE1	neg	HMDB0251584		4834553		DPNOTBLPQOITGU-UHFFFAOYSA-N	8.10982	-4.51318	0.0437924	0.0197904	0.695644
1,2-Cyclohexanedicarboxylic acid	neg	HMDB0250649		15522		QSAWQNUELGIYBC-UHFFFAOYSA-N	7.60948	-6.15714	0.0140125	0.0148008	0.632157
Methiopropamine	neg	HMDB0254533		436156		HPHUWHKFQXTZPS-UHFFFAOYSA-N	7.31604	-2.9246	0.131707	0.00271126	0.325233
4-Hydroxycinnamoylagmatine	pos	HMDB0033460	C04498	5280691	7295-86-5	AKIHYQWCLCDMMI-VMPITWQZSA-N	7.16409	-5.048	0.0302275	0.00608208	0.444309
(+/-)-3-[(2-methyl-3-furyl)thio]-2-butanone	pos	HMDB0032401		12980878	61295-44-1	AOEYNSLUBHRZPA-UHFFFAOYSA-N	6.41122	-2.49119	0.177859	0.00243771	0.323861
3-Cyclohexyl-1-propylsulfonic acid	pos	HMDB0244400		70815		PJWWRFATQTVXHA-UHFFFAOYSA-N	5.83689	1.14784	2.21581	2.17275e-05	0.0912662
Sulfonamidoethanol	pos	HMDB0258596		21520684		LOHAMFKEOQZPLB-UHFFFAOYSA-N	5.38987	-1.63379	0.32224	0.00531649	0.402377
Phytosphingosine	pos	HMDB0004610	C12144		554-62-1	AERBNCYCJBRYDG-KSZLIROESA-N	5.34884	-1.74772	0.297772	0.00352293	0.337625
LysoPE(22:4(7Z,10Z,13Z,16Z)/0:0)	neg	HMDB0011523		52925133		NJHKGJJIKOCCMZ-YMIVKDKMSA-N	4.62355	-1.13749	0.454549	0.000299386	0.23714
Propionic acid, 2-methyl-2-((piperidinomethyl)thio)-	pos	HMDB0249401		3021749		NEHWDLUEJCEYRF-UHFFFAOYSA-N	4.35547	0.934228	1.91087	8.92347e-05	0.158022
5-O-[(3S)-1-Benzylpyrrolidin-3-yl] 3-O-methyl (4R)-2,6-dimethyl-4-(3-nitrophenyl)-3,4-dihydropyridine-3,5-dicarboxylate	neg	HMDB0260407		49828390		XHEATHCDTLUVIM-UHFFFAOYSA-N	4.22157	-1.20178	0.434737	0.00234319	0.322707
N-Dodecyl-N,N-dimethyl-3-ammonio-1-propanesulfonate	neg	HMDB0244657		84703		IZWSFJTYBVKZNK-UHFFFAOYSA-N	4.18424	-0.97138	0.510018	0.00225296	0.318165
Grandisine III	neg	HMDB0040683		5494824		QNXGBYOUHGRJCI-UHFFFAOYSA-N	4.14018	-1.0967	0.467585	0.00282609	0.325233
(2S)-6-Amino-2-(hexanoylamino)hexanoic Acid	pos	HMDB0253148		22722102		DEAFEFSHUVGNFC-UHFFFAOYSA-N	4.07368	-1.10174	0.465953	0.00305466	0.33759
Alpha-Trisaccharide	neg	HMDB0006595		53477862	49777-13-1	PWFTYELYTFERRB-VPTTUCOCSA-N	4.06839	-0.933009	0.523765	0.00192847	0.318165
Glycyl-histidyl-arginyl-proline	neg	HMDB0252877		18487920		YVHCULPWZYVJEK-UHFFFAOYSA-N	3.91786	-0.861173	0.550505	0.00187457	0.318165
Sphinganine 1-phosphate	pos	HMDB0001383	C01120	644260	19794-97-9	YHEDRJPUIRMZMP-ZWKOTPCHSA-N	3.70422	-0.837839	0.559481	0.00250577	0.323861
LysoPE(P-18:0/0:0)	pos	HMDB0240598		42607470	174062-73-8	KACDZDULGKPXHT-HIVNOOBXSA-N	3.54488	-0.86381	0.549499	0.000442148	0.23714
3-Benzyl-5-(6-carboxyhexyl)-1-(2-cyclohexyl-2-hydroxyethylamino)hydantoin	neg	HMDB0249489		122021	118675-50-6	YZJVWSKJHGEIBL-UHFFFAOYSA-N	3.46743	-0.840216	0.55856	0.00143814	0.318165
3-oxo-heneicosanoic acid	pos			5312925		HIOTZLCGSPKFPF-UHFFFAOYSA-N	3.45773	-0.715089	0.609168	0.000344221	0.23714
LysoPE(P-16:0/0:0)	neg	HMDB0011152		42607469	174062-72-7	QYTPGOPLNFESQC-NUTQULCTSA-N	3.36315	-0.78266	0.581294	0.00127326	0.318165
2-((4,5-Dihydro-1H-imidazol-2-yl)methyl)-2,3-dihydro-1-methyl-1H-isoindole	pos	HMDB0249390		121850		SGOFAUSEYBZKDQ-UHFFFAOYSA-N	3.30035	-0.719245	0.607415	0.00367283	0.337625
Laurocapram	pos	HMDB0253992				AXTGDCSMTYGJND-UHFFFAOYSA-N	3.24322	-0.660107	0.632832	0.00370968	0.337625
3-ethylphenyl Sulfate	neg	HMDB0062721		86290012		DMIBREBMNWKSQY-UHFFFAOYSA-N	3.16664	1.26761	2.40763	0.0367255	0.814979
Pelargonidin 3-sophoroside	pos	HMDB0033679	C16305	131751477	54542-60-8	MJCMQFQZXCYZOU-ZKUUPHCGSA-O	3.13271	-1.13634	0.454911	0.00449203	0.369976
Sphingosine 1-phosphate	pos	HMDB0000277	C06124	5283560	26993-30-6	DUYSYHSSBDVJSM-KRWOKUGFSA-N	3.02894	-0.591101	0.663836	0.00499797	0.395402
fluvoxamino acid	pos	HMDB0060950		46781630	88699-91-6	KUIZEDQDELAFQK-XDHOZWIPSA-N	3.02695	-0.617068	0.651994	0.0346983	0.814979
Glyinflanin H	pos	HMDB0041303		15233562	164123-54-0	AOVQEAUIBICOLQ-UHFFFAOYSA-N	3.01595	-0.454136	0.729947	0.00052636	0.23714
LysoPE(0:0/20:3(8Z,11Z,14Z))	neg	HMDB0011486		53480935		AKEOFNYGACQDRM-XQCPFYKGSA-N	2.96067	-0.592845	0.663034	0.00168322	0.318165
Cholesterol sulfate	neg	HMDB0000653	C18043	65076	1256-86-6	BHYOQNUELFTYRT-DPAQBDIFSA-N	2.91974	-0.507482	0.703449	1.02816e-06	0.00863757
LysoPE(20:1(11Z)/0:0)	pos	HMDB0011512		52925139		JEAGLCKGAKACCE-OPSAWKISSA-N	2.86648	-0.618114	0.651522	0.00381682	0.337625
Kinetensin 4-7	neg	HMDB0012986		71351622	138482-56-1	NKRLKOMBOSWILK-TUFLPTIASA-N	2.78175	-0.527376	0.693815	0.00345341	0.33759
LysoPE(18:0/0:0)	neg	HMDB0011130		9547068	69747-55-3	BBYWOYAFBUOUFP-JOCHJYFZSA-N	2.78023	-0.499435	0.707384	0.00213213	0.318165
1-(2,2-Difluoroethyl)pyrrolidine-3,4-dicarboxylic acid	pos	HMDB0257565		74383201		RUESXRXDNLNITM-UHFFFAOYSA-N	2.70744	-1.02366	0.491868	0.0447282	0.877741
LysoPE(0:0/20:3(5Z,8Z,11Z))	neg	HMDB0011485		53480934		FJDVENKXPUIXRG-WMTBOZPISA-N	2.70333	-0.484841	0.714576	0.00319797	0.33759
METENEPROST	pos	HMDB0254509		3028542		WMLGLMGSFIXSGO-UHFFFAOYSA-N	2.6791	-0.453984	0.730024	0.000808274	0.264078
LysoPE(0:0/18:0)	neg	HMDB0011129		53480667	899443-67-5	KIHAGWUUUHJRMS-JOCHJYFZSA-N	2.66249	-0.46723	0.723352	0.00317783	0.33759
1,2,3,4-Tetramethoxy-5-(2-propenyl)benzene	neg	HMDB0034046		617233	15361-99-6	HRAXJWRHSUTMCS-UHFFFAOYSA-N	2.63627	0.753224	1.68556	0.0383091	0.823937
PG(10:0/10:0)	neg			9547126		IOLZSQRFJBMYSU-BJKOFHAPSA-N	2.55187	-0.490839	0.711611	0.000520519	0.23714
N-gamma-Glutamylglutamine	pos	HMDB0029147		21122973		FCWNOQOVMGNKNG-WDSKDSINSA-N	2.5375	-0.650169	0.637206	0.00219078	0.318165
PS(20:2(11Z,14Z)/0:0)	neg			52926289		ZLBMVWNMXQYAGW-POMKQTDJSA-N	2.3958	-0.607897	0.656153	0.011468	0.573567
LysoPE(P-18:1(9Z)/0:0)	neg	HMDB0240599			1425046-04-3	URGVIWXYPWWBQO-UWEYSURVSA-N	2.37863	-0.569641	0.673784	0.0117016	0.573567
Thiazolidine-4-carboxylic acid	pos	HMDB0258979				DZLNHFMRPBPULJ-UHFFFAOYSA-N	2.34237	-0.29287	0.816277	0.00709393	0.458432
9R,10S-Epoxy-6Z-eicosene	pos			15708134		JJKUQABYACBLID-MJULWQABSA-N	2.29255	0.397984	1.31767	0.0262604	0.790729
2-n-Propylthiazolidine-4-carboxylic acid	pos	HMDB0245245		165189		QIJPWSGHURHDHJ-UHFFFAOYSA-N	2.2683	0.243889	1.18418	0.000122049	0.170888
LysoPE(0:0/22:5(7Z,10Z,13Z,16Z,19Z))	neg	HMDB0011495		53480944		KZXGPOLABXFBDK-SCFYABBUSA-N	2.25184	-0.344444	0.787611	0.00241169	0.323861
LysoPC(20:0/0:0)	pos	HMDB0010390	C04230	24779473	108341-80-6	UATOAILWGVYRQS-HHHXNRCGSA-N	2.23172	-0.438392	0.737957	0.00908505	0.519207
N-[(2Z)-2-Methoxyiminopropyl]-7H-purin-6-amine	neg	HMDB0258951		85669800		KWKJDWTYFHVXDB-UHFFFAOYSA-N	2.19293	0.475162	1.39007	0.0437172	0.864161
Photinus luciferin	neg		C02740	92934	2591-17-5	BJGNCJDXODQBOB-SSDOTTSWSA-N	2.12111	0.479933	1.39468	0.0176491	0.671494
Eicosen-1-ol	neg	HMDB0303126		6365348		ACJQRYKUUGFHPV-FMQUCBEESA-N	2.0709	-1.3098	0.403376	0.00400278	0.34413
LysoPA(20:3(5Z,8Z,11Z)/0:0)	pos	HMDB0114747		131821850		GSDLIEVAGUEBCL-YOILPLPUSA-N	2.03778	-0.453555	0.730241	0.0216574	0.71674
9H-Pyrido[3,4-b]indole-3-carboxylic acid	pos	HMDB0249637		173262		ARLVFKCLBYUINL-UHFFFAOYSA-N	2.02242	0.303753	1.23435	0.0322374	0.814979
Phenylalanylleucine	pos	HMDB0253025		4078229		RFCVXVPWSPOMFJ-UHFFFAOYSA-N	2.01027	-0.310502	0.806361	0.00262923	0.325233
Vignatic acid B	neg	HMDB0033617		85261327	181485-20-1	OPWAZQSWJQLOAK-UHFFFAOYSA-N	1.99748	-0.310086	0.806594	0.00378451	0.337625
Linoelaidylcarnitine	pos	HMDB0006461			85114-47-2	MJLXQSQYKZWZCB-AKNKGCNLSA-O	1.97742	-0.562914	0.676933	0.0490032	0.894485
D-Malic acid	neg	HMDB0031518	C00497	92824	636-61-3	BJEPYKJPYRNKOW-UWTATZPHSA-N	1.95499	0.343892	1.26918	0.00667273	0.454181
4-(2-Aminoethyl)benzenesulfonyl fluoride	neg	HMDB0246285		1701		MGSKVZWGBWPBTF-UHFFFAOYSA-N	1.9435	0.318413	1.24696	0.0254263	0.777495
LysoPE(0:0/20:2(11Z,14Z))	pos	HMDB0011483		53480932		NHBRVTKHMMOYTG-XBJNFHHOSA-N	1.93159	-0.450965	0.731554	0.0275239	0.802433
PC(O-10:1(9E)/0:0)	neg			24779502		XNDMKOYJBQLIFZ-GOSISDBHSA-N	1.91231	-0.280392	0.823367	0.0283854	0.802433
LysoPE(20:3(8Z,11Z,14Z)/0:0)	neg	HMDB0011516		52925141		RNWSKZCVPICGIX-XQCPFYKGSA-N	1.87087	-0.302681	0.810744	0.0267105	0.795725
LysoPI(16:0/0:0)	neg	HMDB0061695		42607493	1425501-12-7	UOXRPRZMAROFPH-OAOCPRPWSA-N	1.83041	-0.317184	0.802635	0.0137148	0.608539
PC(P-18:0/2:0)	neg			24779389		GGOZGVRQDWXUCH-SJLUARHESA-N	1.7965	-0.341563	0.789186	0.0120169	0.5736
5Z-Pentacosene	pos			56936080		BBODBLIMVXVHHZ-LUAWRHEFSA-N	1.76957	-0.628868	0.646684	0.0155103	0.635621
6-(7-Hydroxy-6,7-dihydro-5H-pyrrolo[1,2-c]imidazol-7-yl)-N-methyl-2-naphthamide	neg	HMDB0247030		9883029		OZPFIJIOIVJZMN-UHFFFAOYSA-N	1.75093	-0.358477	0.779988	0.0156157	0.636833
S-Prenyl-L-cysteine	pos	HMDB0012286	C06751	5121218	5287-46-7	ULHWZNASVJIOEM-UHFFFAOYSA-N	1.72208	0.167656	1.12323	0.0131265	0.6026
Anandamide (20:1, n-9)	pos			5283452		YDKRGMXLBRWZJR-KTKRTIGZSA-N	1.7135	-0.607998	0.656106	0.0275723	0.802433
PA(19:1(9Z)/0:0)	pos			44159681		PBTCGPITOGPANY-KUFMOJEASA-N	1.70513	-0.324611	0.798513	0.0353144	0.814979
MALEIC ANHYDRIDE	pos	HMDB0254311		7923	108-31-6	FPYJFEHAWHCUMM-UHFFFAOYSA-N	1.64205	0.223173	1.1673	0.000536324	0.23714
Peanut oil, hydrogenated	pos	HMDB0250835		14444332		UEVAHGMTRWGMTB-UHFFFAOYSA-N	1.61426	0.437929	1.35466	0.0475787	0.888326
LysoPC(20:1(11Z)/0:0)	neg	HMDB0010391	C04230	52924051		YYSFWGQAKJTHRE-MEOKJUQFSA-N	1.60959	-0.282605	0.822105	0.0148238	0.632157
Pipericine	pos	HMDB0031678		101713141		QQCGKIZHTJLRNN-JUJVUSMPSA-N	1.6055	0.348712	1.27342	0.0171551	0.667223
LysoPC(O-18:0/0:0)	pos	HMDB0011149	C04317	2733532		XKBJVQHMEXMFDZ-AREMUKBSSA-N	1.58634	-0.260569	0.834759	0.0161515	0.643073
PKODiA-PC	neg		C13900	91885957	439904-33-3	PEZXEQJZQAVYCZ-NLMPBQEBSA-N	1.53365	-0.322162	0.79987	0.0279374	0.802433
3-(4-Methoxyphenyl)-2-methyl-2-propenal	neg	HMDB0037145		5388696	65405-67-6	BNBBFUJNMYQYLA-VQHVLOKHSA-N	1.53176	-0.349812	0.784686	0.0272698	0.802433
3-Methylcyclopentene	neg	HMDB0031544		14263	1120-62-3	CXOZQHPXKPDQGT-UHFFFAOYSA-N	1.52734	-0.164439	0.892276	0.000768284	0.264078
Fibrin	neg	HMDB0252249	C00290	439199	9001-31-4	BWGVNKXGVNDBDI-UHFFFAOYSA-N	1.49601	0.135526	1.09849	0.00345156	0.33759
PE-NMe(20:2(11Z,14Z)/20:1(11Z))	pos	HMDB0113350		131820462		UVLVXKNXWCMJCY-ATEMJZPOSA-N	1.49563	0.203908	1.15181	0.0388392	0.823937
2-Hydroxyquinoxaline	neg	HMDB0245168		14526		FFRYUAVNPBUEIC-UHFFFAOYSA-N	1.43552	0.152257	1.11131	0.00517624	0.402377
3-Amino-3-fluoropropanoic acid	pos	HMDB0258078		22311168		FTXPZLMYYLMDIR-UHFFFAOYSA-N	1.41037	-0.241964	0.845594	0.0253877	0.777495
1-(3-(Naphth-2-ylmethoxy)phenyl)-1-(thiazol-2-yl)propyl methyl ether	neg	HMDB0253365				XYRDHZXSQUWVCD-UHFFFAOYSA-N	1.31632	0.155096	1.1135	0.0258962	0.782569
2-O-(6-Phospho-alpha-mannosyl)-D-glycerate	neg	HMDB0012152	C16699	24892815		BOLXAGHGKNGVBE-MTXRGOKVSA-N	1.3062	-0.191075	0.875953	0.0180925	0.677137
Niacinamide	pos	HMDB0001406	C00153	936	98-92-0	DFPAKSUCGFBDDF-UHFFFAOYSA-N	1.27481	-0.124872	0.917085	0.0431999	0.857972
Methoxymalic acid	neg	HMDB0302351		5366084		AHJCDQGRYVBQQZ-NSCUHMNNSA-N	1.26041	0.178839	1.13197	0.00616015	0.444765
PGF2alpha methyl ether	pos			5283074		VWEVSUSNDAHANL-GPPPFWBLSA-N	1.25406	-0.195812	0.873081	0.0189601	0.684704
Phenylalanylphenylalanine	pos	HMDB0013302		6993089	2577-40-4	GKZIWHRNKRBEOH-HOTGVXAUSA-N	1.24202	-0.160623	0.894639	0.0117605	0.573567
Hexadecylamine	pos	HMDB0243891		8926	143-27-1	FJLUATLTXUNBOT-UHFFFAOYSA-N	1.2027	-0.143637	0.905234	0.0183772	0.677137
Methyl-3H-thymidine	neg	HMDB0254620		18623805		IPDRTIBDOPMMIQ-UHFFFAOYSA-N	1.18891	0.118358	1.0855	0.0256358	0.777495
4-[(2R,5R)-5-(6-Aminopurin-9-yl)-3,4-dihydroxyoxolan-2-yl]butanamide	neg	HMDB0257574		76504417		GECUAPJGZGRXSE-UHFFFAOYSA-N	1.1197	0.117941	1.08519	0.0161012	0.643073
4-Methylpyrrolo[1,2-a]pyrazine	pos	HMDB0033173		583433	64608-60-2	GCXGRZISVBCADH-UHFFFAOYSA-N	1.10763	-0.155474	0.897837	0.00958529	0.533285
6,11-octadecadiynoic acid	pos			5312660		AXYITESCXIMQFI-UHFFFAOYSA-N	1.09311	-0.11664	0.922333	0.00560976	0.4134
Precocene I	neg	HMDB0256741	C09017	28619	17598-02-6	CPTJXGLQLVPIGP-UHFFFAOYSA-N	1.0581	-0.101994	0.931745	0.000447421	0.23714
Telbivudine	neg	HMDB0015394		159269	3424-98-4	IQFYYKKMVGJFEH-CSMHCCOUSA-N	1.04922	0.0858896	1.06134	0.0100481	0.537672
2-Tetradecylcyclobutanone	pos	HMDB0037517		566940	35493-47-1	HTZLOIBLMXPDGR-UHFFFAOYSA-N	1.03779	-0.267517	0.830748	0.0124791	0.582428
ascr#10	pos			86289662		MILZHQPVNOSJIP-WPLOAARJSA-N	1.03246	0.110215	1.07939	0.0425972	0.85408
Histidine glutamate	neg	HMDB0253183				ZLVGZHNHLKDPNE-UHFFFAOYSA-N	1.02284	0.132357	1.09608	0.0205503	0.702168
4(1H)-Pteridinone, 2-amino-6-methyl-	neg	HMDB0247091		69724		UDOGNMDURIJYQC-UHFFFAOYSA-N	1.02183	0.103791	1.07459	0.0317054	0.814979
Isouramil	neg	HMDB0253702		77518		SPOYOCCBDWULRZ-UHFFFAOYSA-N	1.01978	0.0724737	1.05152	0.0485081	0.894485
Isovalerylglycine	neg	HMDB0000678		546304	16284-60-9	ZRQXMKMBBMNNQC-UHFFFAOYSA-N	1.01317	0.0702281	1.04988	0.00548053	0.407451
3-Deaza-2'-deoxyadenosine	neg			122636	78582-17-9	KMQPIRJQPAVGJL-DJLDLDEBSA-N	1.00816	0.07251	1.05154	0.0183601	0.677137

## Sheet: Table S6
Metabolites	Ion mode	HMDB	KEGG	PubChem	CAS	InChIKey	VIP	log2(FC)	FC	P-value	adj.P-value
1-Undecen-3-ol	pos			3015762		NAOMHUDQUVEWEF-UHFFFAOYSA-N	6.43493	-3.72976	0.0753758	0.0149897	0.841331
FAHFA(15:0/8-O-18:0)	neg			101527452		COANUTXJQWPRCR-UHFFFAOYSA-N	4.43712	1.50027	2.82895	0.00518462	0.65009
4-Methylumbelliferone glucuronide	neg	HMDB0240464	C11584	91553		ARQXEQLMMNGFDU-JHZZJYKESA-N	4.24354	1.32928	2.51278	0.0304484	0.899071
Cyclic apt	pos	HMDB0250624		6426632		SMPNJFHAPJOHPP-UHFFFAOYSA-N	3.6865	1.038	2.05338	0.0333752	0.899071
3-ethylphenyl Sulfate	neg	HMDB0062721		86290012		DMIBREBMNWKSQY-UHFFFAOYSA-N	3.58908	1.62675	3.08816	0.035704	0.899071
(5E)-7-{4,6-Dihydroxy-2-[(1E,5E)-3-hydroxyocta-1,5-dien-1-yl]oxan-3-yl}hept-5-enoylcarnitine	neg	HMDB0241887				QFGOVFMTCUELFP-UHFFFAOYSA-N	3.51114	0.992503	1.98963	0.0281839	0.899071
1',2'-Dihydro-1,1'-dimethyl-2'-oxo-4,4'-bipyridinium(1+)	neg	HMDB0035170		181860		JJAUDUMTDBMCJW-UHFFFAOYSA-N	3.43342	-1.31404	0.402194	0.00824559	0.714136
6-Hydroxy-8-hexacosanone	neg	HMDB0035628		131751818		AZPCZHMEQBFZQM-UHFFFAOYSA-N	3.38581	1.14607	2.21311	0.000934823	0.356075
22-oxo-tricosanoic acid	neg			5312933		DWIGCHXTZQHDFF-UHFFFAOYSA-N	3.19428	1.05269	2.0744	0.0197731	0.843217
(E)-3-methyl-6-(pent-3-en-1-yn-1-yl)-1,2-dithiine	pos			134812261		VZBIMBFEZICQSK-ONEGZZNKSA-N	3.15232	0.837087	1.78644	0.0472618	0.899071
Linoleic acid	pos	HMDB0000673	C01595	5280450	60-33-3	OYHQOLUKZRVURQ-HZJYTTRNSA-N	3.12038	0.807682	1.7504	0.000617701	0.310298
Pelargonidin 3-sophoroside	pos	HMDB0033679	C16305	131751477	54542-60-8	MJCMQFQZXCYZOU-ZKUUPHCGSA-O	3.10211	-1.40054	0.378787	0.00546029	0.660645
Demeton-S-methylsulphon	pos		C18979	28213	17040-19-6	PZIRJMYRYORVIT-UHFFFAOYSA-N	3.09957	0.862389	1.81805	0.0452676	0.899071
Artemoin A	neg	HMDB0033604		129011028		KKUONIIRIFHWJC-UHFFFAOYSA-N	2.99594	0.919337	1.89125	0.000627909	0.310298
22-methyltricosan-2-one	neg			140154333		DNCQGKPEYXEFRN-UHFFFAOYSA-N	2.92452	0.862648	1.81837	0.00332159	0.550938
Dihydroxyeicosatetraenoic acid	neg	HMDB0251342		86007988		JQTSFVHRPKVILF-UHFFFAOYSA-N	2.87968	-1.53223	0.345742	0.0264194	0.899071
Tetraglyme	pos	HMDB0258894				ZUHZGEOKBKGPSW-UHFFFAOYSA-N	2.84092	-1.0627	0.478736	0.0219335	0.885882
CYPMPO	neg			16046145		OSKIWEPJAIOTFB-UHFFFAOYSA-N	2.83686	-0.717126	0.608308	0.0474837	0.899071
TG(8:0/8:0/15:0)	neg	HMDB0071222		131778029		AGCZOOJNZRMTED-HKBQPEDESA-N	2.79723	0.851232	1.80404	0.00787796	0.697435
14-keto pentadecanoic acid	neg			5282995		ASPRDWSVJBWGBT-UHFFFAOYSA-N	2.79123	0.881981	1.8429	0.00966991	0.766386
3-Methylcyclopentene	neg	HMDB0031544		14263	1120-62-3	CXOZQHPXKPDQGT-UHFFFAOYSA-N	2.74701	-0.313105	0.804908	0.00106317	0.357267
Cholesterol sulfate	neg	HMDB0000653	C18043	65076	1256-86-6	BHYOQNUELFTYRT-DPAQBDIFSA-N	2.72772	-0.641526	0.641035	3.91483e-07	0.00191149
1-Naphthyl sulfate	neg	HMDB0243963		114775		FVMQKVNBLZGWAH-UHFFFAOYSA-N	2.68724	0.78783	1.72648	0.040232	0.899071
2-Octenedioic acid	neg	HMDB0000341			5698-50-0	BNTPVRGYUHJFHN-HWKANZROSA-N	2.61783	-0.940795	0.520946	0.0223767	0.890747
TTNPB	neg		C15634	5289501	71441-28-6	FOIVPCKZDPCJJY-JQIJEIRASA-N	2.60765	-0.915023	0.530336	0.00409032	0.58242
PC(O-15:0/0:0)	pos			15755667		PPXKEQMZYFQYCJ-HSZRJFAPSA-N	2.57552	0.754307	1.68682	0.0130758	0.841331
Hydrocortisone phosphate	pos	HMDB0253247		3645		BGSOJVFOEQLVMH-UHFFFAOYSA-N	2.55312	0.585268	1.50032	0.0391616	0.899071
2-Pentacosanone	neg			547856		CDTIEPBCRWXMBD-UHFFFAOYSA-N	2.50815	0.697326	1.6215	0.00274214	0.511928
9-Hydroxy-risperidone	neg	HMDB0247256		475100	147663-04-5	ABWPQNZPAOAQSG-UHFFFAOYSA-N	2.49259	-0.569647	0.673782	0.0409007	0.899071
Dicyclohexylcarbodiimide	neg	HMDB0251215		10868	538-75-0	QOSSAOTZNIDXMA-UHFFFAOYSA-N	2.46465	0.710077	1.63589	0.0132036	0.841331
Docosanal	neg	HMDB0251560				ULCXRAFXRZTNRO-UHFFFAOYSA-N	2.43571	0.739036	1.66906	0.0138944	0.841331
Nitiducarpin	neg			630656		BRJDSJJWJLKHSZ-UHFFFAOYSA-N	2.43237	0.511955	1.42598	0.0174044	0.841331
18-hydroxyoleate	neg	HMDB0304033				LQUHZVLTTWMBTO-UHFFFAOYSA-M	2.43018	0.910873	1.88018	0.036745	0.899071
2-N,2-N-Dibutylbenzene-1,2-diamine	neg	HMDB0257613		22340974		ZWAAKLAHTGGOEJ-UHFFFAOYSA-N	2.39823	0.758261	1.69145	0.0196287	0.841331
Ala-Ala-Ala	pos	HMDB0248092		263468		BYXHQQCXAJARLQ-UHFFFAOYSA-N	2.38113	0.845607	1.79702	0.0119258	0.840759
Methionine sulfoxide	pos	HMDB0002005	C02989	158980	3226-65-1	QEFRNWWLZKMPFJ-YGVKFDHGSA-N	2.33992	-0.490473	0.711792	0.00984789	0.773198
LysoPC(22:5(4Z,7Z,10Z,13Z,16Z)/0:0)	neg	HMDB0010402	C04230	53480473		YBUXFQUGNPBZPS-YNBHEIDWSA-N	2.33963	0.562663	1.47699	0.00123454	0.398899
(R)-(+)-beta-Methylphenethylamine	neg			1547949	52991-03-4(HCl)	AXORVIZLPOGIRG-QMMMGPOBSA-N	2.32854	0.54026	1.45423	0.0108959	0.803992
Ambrettolic acid	neg			5282940		MKIFOPBVDBXRTO-DUXPYHPUSA-N	2.32573	0.60134	1.51713	0.00636609	0.686055
9,13-DiHOME(10)	neg			5282959		DDPRXLNAFJOREO-GXDHUFHOSA-N	2.31142	-0.785904	0.579988	0.0208598	0.85758
6-Hydroxypseudooxynicotine	pos	HMDB0240264	C01297	439476	7424-35-3	UMLOUOBDBGOHHR-UHFFFAOYSA-N	2.3096	0.568313	1.48279	0.00684839	0.686964
Pregnenolone sulfate	neg	HMDB0000774		20845972	1247-64-9	DIJBBUIOWGGQOP-OZIWPBGVSA-N	2.29958	0.47889	1.39367	0.0178996	0.841331
DIHYDROFLAVOPEREIRINE	pos			176824	98890-48-3	DAGPUIPHACXCSU-UHFFFAOYSA-O	2.29938	-0.549749	0.683139	0.0119804	0.840759
Temozolomide	neg	HMDB0014991		5394	85622-93-1	BPEGJWRSRHCHSN-UHFFFAOYSA-N	2.25039	-0.236299	0.84892	0.0186801	0.841331
Nuciferoic Acid	neg					BSDRFFLTAKTFLT-UHFFFAOYSA-N	2.23176	0.614276	1.53079	0.00690556	0.686964
C-9,11,21-Trisnor-17-methyl-1alpha,25-dihydroxyvitamin D3	neg			24779625		FJRQLENTBQARPH-QRDPLHEUSA-N	2.21608	0.738025	1.66789	0.0418481	0.899071
Guanidoacetic acid	pos	HMDB0000128	C00581	763	352-97-6	BPMFZUMJYQTVII-UHFFFAOYSA-N	2.20399	0.557469	1.47169	0.0187473	0.841331
S-(2-Furanylmethyl) propanethioate	neg	HMDB0037732		62143	59020-85-8	JNVPDFNCAUOOIT-UHFFFAOYSA-N	2.13104	0.728979	1.65747	0.035824	0.899071
Beta-Guanidinopropionic acid	pos	HMDB0013222	C03065	67701	353-09-3	KMXXSJLYVJEBHI-UHFFFAOYSA-N	2.12568	0.662606	1.58294	0.0300035	0.899071
L-alpha-amino-epsilon-keto-pimelate	neg	HMDB0304407				SEPMYZAQBRGUCD-UHFFFAOYSA-L	2.10226	-0.206555	0.866604	0.0136873	0.841331
PS(20:2(11Z,14Z)/0:0)	neg			52926289		ZLBMVWNMXQYAGW-POMKQTDJSA-N	2.08868	0.618553	1.53533	0.000840997	0.356075
Cohibin A	neg	HMDB0031168		131751147		GFUJWCRMULHYHE-QOCHGBHMSA-N	2.07763	0.574633	1.4893	0.0130138	0.841331
Imidocarb	neg	HMDB0253427		21389		SCEVFJUWLLRELN-UHFFFAOYSA-N	2.04751	-0.590699	0.664021	0.038989	0.899071
LysoPC(0:0/20:4(5Z,8Z,11Z,14Z))	neg	HMDB0061699		52924038	67341-29-1	IGJKYDBBINVMLH-JXRLJXCWSA-N	2.0452	0.414042	1.33241	0.000551753	0.309019
11-dehydro-TXB3	neg			16061115	129228-55-3	OAHMLWQISGEXBB-XMEKLSCHSA-N	2.01285	-0.503332	0.705475	0.0240624	0.899071
Nafazatrom	neg	HMDB0255420		42923		ISBUYSPRIJRBKX-UHFFFAOYSA-N	1.98918	-0.319458	0.801371	0.00129683	0.40222
Bacterioruberin diglucoside	pos					AAKNSFWYMCEXOJ-VNLCNEPDSA-N	1.98615	0.576612	1.49134	0.0180224	0.841331
19-hydroxyprostaglandin H2(1-)	pos	HMDB0062683		76460715		MTVPUJQVDLAVML-UHFFFAOYSA-N	1.97111	0.649597	1.56873	0.0304174	0.899071
1-(2-Benzoylphenyl)-1,3-dimethylurea	neg	HMDB0260229		90994944		BCTHZXMPHDMIDM-UHFFFAOYSA-N	1.96311	-0.509062	0.702679	0.0477844	0.899071
PSN375963	neg			2875918	388575-52-8	OAVLEYPTWABFLF-UHFFFAOYSA-N	1.9395	0.429188	1.34648	0.0351195	0.899071
Todatriol glucoside	pos	HMDB0037260		73118547		OFPQILBGSKDVRR-UHFFFAOYSA-N	1.93443	-0.487687	0.713168	0.0418192	0.899071
Eicosen-1-ol	neg	HMDB0303126		6365348		ACJQRYKUUGFHPV-FMQUCBEESA-N	1.92436	-1.36709	0.387672	0.000930007	0.356075
(3beta,5alpha,6beta,24R)-Stigmastane-3,5,6-triol	neg	HMDB0030014		634760	20835-91-0	VGSSUFQMXBFFTM-UHFFFAOYSA-N	1.92005	0.532526	1.44646	0.0433256	0.899071
19Z-pentacosenoic acid	neg			5312570		BMOOMHHTNKOYPX-SREVYHEPSA-N	1.91689	0.537803	1.45176	0.00999285	0.777314
LysoPE(22:5(4Z,7Z,10Z,13Z,16Z)/0:0)	neg	HMDB0011524		53480954		GUWNUQBHHWXHBE-GOGKNFEWSA-N	1.89639	0.378751	1.30022	0.0414393	0.899071
OKOOA-PS	neg			134812410		JWSLONXEOIUDBS-RUNYOZRHSA-N	1.88769	0.352472	1.27675	0.00097485	0.356075
LysoPE(0:0/20:1(11Z))	neg	HMDB0011482		53480931		DGAUETYRWFLGRT-OPSAWKISSA-N	1.8869	0.403779	1.32297	0.0413171	0.899071
4-Acetyl-6-tert-butyl-1,1-dimethylindane	pos	HMDB0031867		61585	13171-00-1	IKTHMQYJOWTSJO-UHFFFAOYSA-N	1.87722	-0.300481	0.811982	0.0177769	0.841331
LysoPE(P-18:1(9Z)/0:0)	neg	HMDB0240599			1425046-04-3	URGVIWXYPWWBQO-UWEYSURVSA-N	1.86511	0.506729	1.42083	0.00177793	0.439212
GM4(d18:1/18:0)	pos					ZZZGALYQBDIVPQ-TUMZNNEGSA-N	1.85536	0.382817	1.30389	0.0187757	0.841331
Tribenzylamine n-oxide	neg			3624962	6852-46-6	KIAARAUZZLGXFK-UHFFFAOYSA-N	1.84582	0.391901	1.31212	0.0113509	0.82206
5'-Methylthioadenosine	pos	HMDB0001173	C00170	439176	2457-80-9	WUUGFSXJNOTRMR-IOSLPCCCSA-N	1.83111	-0.418198	0.748359	0.00716696	0.686964
5'-Phosphoribosyl-N-formylglycinamide	neg	HMDB0001308	C04376	130805	349-34-8	VDXLUNDMVKSKHO-XVFCMESISA-N	1.76728	-0.397584	0.759128	0.0293693	0.899071
9-Hydroxymegastigma-4,6,7-trien-3-one	neg	HMDB0303053				ZYHHDRRWYJNBAN-UHFFFAOYSA-N	1.75831	-0.388631	0.763854	0.0408113	0.899071
Isomorellic acid	neg	HMDB0030734		9915833		COVMVPHACFXMAX-YVLHZVERSA-N	1.7551	0.730427	1.65913	0.0147192	0.841331
N2-Acetylornithine	pos	HMDB0003357	C00437	439232	6205-08-9	JRLGPAXAGHMNOL-LURJTMIESA-N	1.74565	-0.313312	0.804792	0.0419687	0.899071
1-O-(2-methoxy-4Z-hexadecenyl)-sn-glycero-3-phosphocholine	pos			10553718		NYFGVUCTLCDUFF-KNSXHYFRSA-N	1.7426	0.301116	1.2321	0.0155204	0.841331
5-Hydroxyoctadecanoylcarnitine	pos	HMDB0241522				UELBJSHFWLUAEJ-UHFFFAOYSA-N	1.71722	0.304651	1.23512	0.0235384	0.890747
Phytosphingosine	pos	HMDB0004610	C12144		554-62-1	AERBNCYCJBRYDG-KSZLIROESA-N	1.67736	-0.458948	0.727517	0.0315981	0.899071
LysoPC(P-18:1(9Z)/0:0)	pos	HMDB0010408	C04230	24779513		KJUNGQXFZYMUOH-FKWLWHCOSA-N	1.67295	0.288996	1.22179	0.00862191	0.717155
Epoxymurin A	neg	HMDB0040920	C08484	5281161	151484-64-9	BUQYQSMGNYBXDM-QOCHGBHMSA-N	1.64676	0.383876	1.30484	0.0429514	0.899071
Urolithin a 3-sulfate	neg	HMDB0240567		86233079		WMPNAWQWWZFJTQ-UHFFFAOYSA-N	1.63698	-0.466587	0.723675	0.0334618	0.899071
EPIISOPILOTURINE	neg	HMDB0251850				OLLOSKHCXIYWIO-UHFFFAOYSA-N	1.61223	0.565806	1.48021	0.0496158	0.899071
PC(O-18:1(11Z)/0:0)	pos			21672239		HEEMBWYZIJABCR-ZXAYODBVSA-N	1.60322	0.267299	1.20355	0.0297262	0.899071
4-Methyl-2-methylene-1-(1methylethylidene)-cyclohexane	neg	HMDB0061811		564779		CDVJOIYHIIZJKX-UHFFFAOYSA-N	1.60187	-0.122138	0.918825	0.014046	0.841331
Linoelaidylcarnitine	pos	HMDB0006461			85114-47-2	MJLXQSQYKZWZCB-AKNKGCNLSA-O	1.60096	0.595532	1.51103	0.0229666	0.890747
BBTOAc	neg			134812252		CNZCVNNPCHACGO-XVNBXDOJSA-N	1.58318	0.443007	1.35943	0.0472718	0.899071
PE(O-18:1(9Z)/0:0)	neg			42607468		CDONWGCJDDHTLP-DJYGDJEFSA-N	1.57533	0.341888	1.26741	0.0120094	0.840759
2-O-(6-Phospho-alpha-mannosyl)-D-glycerate	neg	HMDB0012152	C16699	24892815		BOLXAGHGKNGVBE-MTXRGOKVSA-N	1.54763	-0.22566	0.855204	0.0138217	0.841331
TOG10	neg					SKKVPWLMSXAYQM-NZGCILPESA-N	1.54154	0.280332	1.21447	0.0448863	0.899071
N-(Dimethylamino)methylene-9-((2-hydroxy-1-(hydroxymethyl)ethoxy)methyl)guanine	pos	HMDB0247659		146365		GDQDKKCGUKUZBT-UHFFFAOYSA-N	1.50866	0.399105	1.31869	0.0181427	0.841331
Acetylcysteine	pos	HMDB0001890	C06809	12035	616-91-1	PWKSKIMOESPYIA-BYPYZUCNSA-N	1.47623	0.253061	1.19173	0.0151022	0.841331
3-Amino-3-fluoropropanoic acid	pos	HMDB0258078		22311168		FTXPZLMYYLMDIR-UHFFFAOYSA-N	1.47553	-0.218987	0.859168	0.0195324	0.841331
PC(O-16:1(11Z)/0:0)	neg			24779503		CSVZQGDLAXUFQD-XXXZYALBSA-N	1.46929	0.238698	1.17993	0.0357627	0.899071
indole-3-acetyl-beta-6-D-glucose	neg	HMDB0304391				DKHLXGMLDJKOFU-UHFFFAOYSA-N	1.43762	0.496813	1.41109	0.0495797	0.899071
Chatenaytrienin 1	neg	HMDB0031910		131751212		BALJQQWVUSFUJC-JPPMZZIVSA-N	1.43428	-0.398319	0.758742	0.031474	0.899071
Phaeophorbide b	neg	HMDB0031149				PROPHBCDMQAJMH-DZJPEQLASA-N	1.41296	0.453047	1.36893	0.046606	0.899071
(4E,15E)-Bilirubin	pos	HMDB0240584		5315454	69853-44-7	BPYKTIZUTYGOLE-BMNRKXRESA-N	1.40774	0.342046	1.26755	0.0466769	0.899071
N-gamma-Glutamylglutamine	pos	HMDB0029147		21122973		FCWNOQOVMGNKNG-WDSKDSINSA-N	1.38046	0.391916	1.31214	0.00851068	0.717155
3-[[(2S)-2,4-Dihydroxy-3,3-dimethylbutanoyl]amino]propanoic acid	neg	HMDB0250782		988		GHOKWGTUZJEAQD-UHFFFAOYSA-N	1.37959	-0.236652	0.848713	0.0404144	0.899071
LysoPC(22:4(7Z,10Z,13Z,16Z)/0:0)	neg	HMDB0010401	C04230	52924039		ZOJBSSVHFSBHMP-JJJSWPRASA-N	1.35818	0.272104	1.20757	0.0329821	0.899071
Nnal-N-oxide	neg	HMDB0041953	C19603	150097	85352-99-4	DKBKTKUNVONEGX-UHFFFAOYSA-N	1.30226	-0.203746	0.868293	0.00716867	0.686964
4-Nitrophenyl 2-propylmethylphosphonate	neg	HMDB0246536		77324		YSHVIWJFWCEDSQ-UHFFFAOYSA-N	1.27579	0.259936	1.19743	0.00767531	0.693683
3H-Dopamine	pos	HMDB0246265		57350278		UCTMLZBVNPSJHC-UHFFFAOYSA-N	1.27109	0.193168	1.14327	0.000477216	0.309019
Pseudouridine	neg	HMDB0000767	C02067	15047	1445-07-4	PTJWIQPHWPFNBW-GBNDHIKLSA-N	1.27042	-0.274494	0.82674	0.0497052	0.899071
(2-Ethylcrotonoyl)urea	pos	HMDB0242468		7214		QCUPYFTWJOZAOB-UHFFFAOYSA-N	1.25733	0.55513	1.4693	0.0159618	0.841331
Azetirelin	neg	HMDB0248799		13469008		WBGUMUGCONUXFK-UHFFFAOYSA-N	1.23628	-0.160695	0.894594	0.0296845	0.899071
Sulfanilic acid	neg	HMDB0258581	C06335			HVBSAKJJOYLTQU-UHFFFAOYSA-N	1.2276	-0.149806	0.901372	0.00740256	0.691623
5-Aminosalicyl-glycine	neg	HMDB0246754		118498215		OCIBQVQZPYKPSS-UHFFFAOYSA-N	1.22499	-0.153613	0.898997	0.0484547	0.899071
LysoPC(20:3(8Z,11Z,14Z)/0:0)	neg	HMDB0010394		52924055	1006703-11-2	BBNHCUBQEQJHIG-FZZJNMCHSA-N	1.20253	0.253122	1.19178	0.0345224	0.899071
6,11-octadecadiynoic acid	pos			5312660		AXYITESCXIMQFI-UHFFFAOYSA-N	1.17374	-0.123883	0.917714	0.0322296	0.899071
Precocene I	neg	HMDB0256741	C09017	28619	17598-02-6	CPTJXGLQLVPIGP-UHFFFAOYSA-N	1.14805	-0.0981135	0.934254	0.00453348	0.604536
LysoPE(P-16:0/0:0)	neg	HMDB0011152		42607469	174062-72-7	QYTPGOPLNFESQC-NUTQULCTSA-N	1.09601	0.241058	1.18186	0.0394964	0.899071
Methylene bisacrylamide	neg	HMDB0254632		53800990		FIKFOOMAUXPBJM-UHFFFAOYSA-N	1.07967	-0.115009	0.923377	0.00583068	0.680327
7-[(2-Benzyl-3-sulfanylpropanoyl)amino]heptanoic acid	pos	HMDB0244471		129608		KJVKOEVEFLXJES-UHFFFAOYSA-N	1.04401	0.102647	1.07374	0.0256036	0.899071
Pterosin N	pos	HMDB0038218		148710	54797-11-4	FQLXILLXEWJGFO-UHFFFAOYSA-N	1.03171	-0.0870887	0.941421	0.017368	0.841331
1-Methyl-2-n-hexylbenzene	neg	HMDB0061826		524663		BNXNQXKAEVKUJG-UHFFFAOYSA-N	1.02279	-0.0796326	0.946299	0.0253365	0.899071
7-Nitroindazole	neg	HMDB0247275		1893	2942-42-9	PQCAUHUKTBHUSA-UHFFFAOYSA-N	1.01953	-0.129332	0.914255	0.0144762	0.841331
phosphinomethylisomalate	pos	HMDB0304462				RZQCPFXISXNJHP-UHFFFAOYSA-K	1.01929	-0.0689522	0.95333	0.0244188	0.899071
2'-C-Methylguanosine	neg	HMDB0246218		21910853		NVKAMPJSWMHVDK-UHFFFAOYSA-N	1.00981	-0.130288	0.913649	0.0344083	0.899071
Fluoromethyl 2,2-difluoro-1-(trifluoromethyl)vinyl ether	neg	HMDB0246988		105015	58109-34-5	VMCHRPIQINOPJR-UHFFFAOYSA-N	1.00495	-0.106269	0.928987	0.00876563	0.721962

## Sheet: Table S7
Metabolites	HMDB	PubChem	KEGG	CAS	inchikey	VIP	log2(FC)	FC	P-value	adj.P-value
Lathosterol	HMDB0001170	65728	C01189	80-99-9	IZVFFXVYBHFIHY-SKCNUYALSA-N	3.67392	-1.09396	0.468472	0.00470424	0.0563386
Melezitose	HMDB0011730	92817	C08243	597-12-6	QWIZNVHXZXRPDR-WSCXOGSTSA-N	3.34594	-1.58527	0.333263	0.00108276	0.0168505
Maleic Acid	HMDB0000176	444266	C01384	110-16-7	VZCYOOQTPOCHFL-UPHRSURJSA-N	2.97901	-0.762945	0.589292	2.04645e-07	1.69855e-05
Beta-Lactose	HMDB0041627	6134	C01970	5965-66-2	GUBGYTABKSRVRQ-DCSYEGIMSA-N	2.87325	-0.912919	0.531109	1.48959e-05	0.000618178
Myo-Inositol 1-Phosphate	HMDB0000213	107737	C01177		INAPMGSXUVUWAF-GCVPSNMTSA-N	2.83736	-0.724993	0.605	1.62838e-06	0.000101366
Dihydrocholesterol	HMDB0000908	6665		80-97-7	QYIXCDOBOSTCEI-QCYZZNICSA-N	2.66052	-0.74192	0.597943	8.78953e-05	0.00198963
Epicholesterol		5283629			HVYWMOMLDIMFJA-VEIPTCAHSA-N	2.65511	-0.676233	0.625797	3.21791e-05	0.00100157
Mg(0:0/16:0/0:0)	HMDB0011533	123409			BBNYCLAREVXOSG-UHFFFAOYSA-N	2.6344	-1.41089	0.376079	0.0397798	0.202146
Cholest-4-En-3beta-Ol		11452005	C15337	517-10-2	UIMGHSAOLFTOBF-DPAQBDIFSA-N	2.61543	-0.553841	0.681204	3.75598e-10	9.35239e-08
Sitosterol	HMDB0000852	222284	C01753	83-46-5	KZJWDPNRJALLNS-VJSFXXLFSA-N	2.61135	-0.813788	0.568886	6.93482e-05	0.00172677
Alpha-Tocopherol	HMDB0001893	14985	C02477	59-02-9	GVJHHUAWPYXKBD-IEOSBIPESA-N	2.59613	0.81703	1.76178	0.000163401	0.00339057
Pelargonic Acid	HMDB0000847	8158	C01601	112-05-0	FBUKVWPVBMHYJY-UHFFFAOYSA-N	2.49219	0.685921	1.60873	0.000585043	0.00971172
T-Butylphosphonic Acid		312546			OGDSVONAYZTTDA-UHFFFAOYSA-N	2.42119	-0.5126	0.700958	4.57466e-08	5.69545e-06
Ethylmalonic Acid	HMDB0000622	11756		601-75-2	UKFXDFUAPNAMPJ-UHFFFAOYSA-N	2.21856	0.680004	1.60214	0.00428031	0.0563386
Taurine	HMDB0000251	1123	C00245	107-35-7	XOAAWQZATWQOTB-UHFFFAOYSA-N	2.11003	-0.967047	0.511552	0.00839632	0.0720925
Sphingosine	HMDB0000252	5280335	C00319	123-78-4	WWUZIQQURGPMPG-KRWOKUGFSA-N	2.01461	-0.614677	0.653076	0.0379463	0.196846
L-Aspartic Acid	HMDB0000191	5960	C00049	56-84-8	CKLJMWTZIZZHCS-REOHCLBHSA-N	1.94694	-0.850374	0.554641	0.00596145	0.0618501
Alpha-Linolenic Acid	HMDB0001388	5280934	C06427	463-40-1	DTOSIQBPPRVQHS-PDBXOOCHSA-N	1.93441	0.615865	1.53248	0.0281901	0.167127
Methylphosphate	HMDB0061711	13130		812-00-0	CAAULPUQFIIOTL-UHFFFAOYSA-N	1.90843	-0.410904	0.752152	1.15513e-05	0.000575257
Arachidic Acid	HMDB0002212	10467	C06425	506-30-9	VKOBVWXKNCXXDE-UHFFFAOYSA-N	1.87553	-0.606119	0.656961	0.0228598	0.149792
Pyrazinoic Acid	HMDB0059734	1047	C19915	98-97-5	NIPZZXUFJPQHNH-UHFFFAOYSA-N	1.81355	-0.398924	0.758424	6.0522e-05	0.00167444
D-Galactose	HMDB0000143	6036	C00124	59-23-4	WQZGKKKJIJFFOK-SVZMEOIVSA-N	1.78152	-0.483503	0.715239	0.0068613	0.0670867
Glycerol 1-Phosphate			C00623	5746-57-6	AWUCVROLDVIAJX-VKHMYHEASA-N	1.63111	-0.382905	0.766892	0.000345048	0.00613692
Meso-Tartrate		201434			FEWJPZIEWOKRBE-XIXRPRMCSA-L	1.53546	-0.266087	0.831572	0.000223829	0.00428719
L-Tryptophan	HMDB0000929	6305	C00078	73-22-3	QIVBCDIJIAJPQS-VIFPVBQESA-N	1.52793	-0.390069	0.763093	0.00875701	0.0726832
Glycerol 3-Phosphate	HMDB0000126	439162	C00093	57-03-4	AWUCVROLDVIAJX-GSVOUGTGSA-N	1.52604	-0.548142	0.6839	0.00500413	0.0566377
(+)-Pimaric Acid		220338	C09159	127-27-5	MHVJRKBZMUDEEV-APQLOABGSA-N	1.48602	-0.297806	0.813489	0.0182111	0.12596
D-Ribofuranose	HMDB0000283	5779	C00121	613-83-2	HMFHBZSHGGEWLO-SOOFDHNKSA-N	1.45349	0.409644	1.32836	0.015015	0.109963
Succinic Acid	HMDB0000254	1110	C00042	110-15-6	KDYFGRWQOYBRFD-UHFFFAOYSA-N	1.45023	0.819312	1.76456	0.0410179	0.204269
Lignoceric Acid	HMDB0002003	11197	C08320	557-59-5	QZZGJDVWLFXDLK-UHFFFAOYSA-N	1.43445	-0.429977	0.742274	0.0169994	0.120939
Medroxyprogesterone	HMDB0001939	10631	C07119	520-85-4	FRQMUZJSZHZSGN-HBNHAYAOSA-N	1.36394	-0.402539	0.756526	0.0254441	0.15651
Oxoglutaric Acid	HMDB0000208	51	C00026	328-50-7	KPGXRSRHYNQIFN-UHFFFAOYSA-N	1.35161	0.366095	1.28886	0.0044962	0.0563386
N-Acetyl-D-Glucosamine	HMDB0000215	439174	C00140	7512-17-6	OVRNDRQMDRJTHS-RTRLPJTCSA-N	1.35068	-0.33689	0.791746	0.00700503	0.0670867
3-Amino-Isobutanoic Acid	HMDB0003911	64956	C05145	144-90-1	QCHPKSFMDHPSNR-UHFFFAOYSA-N	1.3386	-0.186923	0.878477	3.13292e-05	0.00100157
3-Methoxytyramine	HMDB0000022	1669	C05587	554-52-9	DIVQKHQLANKJQO-UHFFFAOYSA-N	1.3332	-0.35618	0.78123	0.0238232	0.152102
Ginkgolide B		6324617	C07602		SQOJOAFXDQDRGF-MMQTXUMRSA-N	1.31002	-0.383808	0.766412	0.0343657	0.182065
Myo-Inositol		892	C00137	87-9-8	CDAISMWEOUEBRE-UHFFFAOYSA-N	1.244	-0.312498	0.805246	0.0103282	0.0829588
5-Methoxyindoleacetate	HMDB0004096	18986	C05660	3471-31-6	COCNDHOPIHDTHK-UHFFFAOYSA-N	1.21496	-0.377853	0.769582	0.0305944	0.171356
Eicosapentaenoic Acid	HMDB0001999	446284	C06428	10417-94-4	JAZBEHYOTPTENJ-JLNKQSITSA-N	1.21368	-0.240279	0.846582	0.0330983	0.179163
5-Methyluridine	HMDB0000884	445408		1463-10-1	DWRXFEITVBNRMK-JXOAFFINSA-N	1.20778	-0.275065	0.826413	0.00534895	0.0579082
Arachidonic Acid	HMDB0001043	444899	C00219	506-32-1	YZXBAPSDXZZRGB-DOFZRALJSA-N	1.20464	-0.252888	0.839215	0.0137653	0.103865
Glucuronic Acid					AEMOLEFTQBMNLQ-AQKNRBDQSA-N	1.19065	0.625855	1.54313	0.0481011	0.23033
Galacturonic Acid		439215			AEMOLEFTQBMNLQ-YMDCURPLSA-N	1.15807	-0.225624	0.855225	0.0131535	0.102351
1-Deoxy-D-Glucitol	HMDB0041500	3429		18545-96-5	SKCKOFZKJLZSFA-UHFFFAOYSA-N	1.15009	-0.268179	0.830367	0.0219226	0.147533
Pyrophosphate(4-)	HMDB0304340				XPPKVPWEQAFLFU-UHFFFAOYSA-J	1.04947	-0.237145	0.848423	0.0495212	0.232656
Formononetin	HMDB0005808	5280378	C00858	485-72-3	HKQYGTCOTHHOMP-UHFFFAOYSA-N	1.03561	0.191628	1.14205	0.0293738	0.170095
Phosphoric Acid	HMDB0001429	1004	C00009	14265-44-2	NBIIXXVUZAFLBC-UHFFFAOYSA-N	1.03529	-0.163943	0.892582	0.0075574	0.069696
Diethylcarbamic Acid		3757587			APRJFNLVTJWEPP-UHFFFAOYSA-N	1.03129	-0.216858	0.860437	0.0309679	0.171356

## Sheet: Table S8
Metabolites	HMDB	PubChem	KEGG	CAS	InChIKey	VIP	log2(FC)	FC	P-value	adj.P-value
Pelargonic Acid	HMDB0000847	8158	C01601	112-05-0	FBUKVWPVBMHYJY-UHFFFAOYSA-N	3.40311	1.43319	2.70043	1.40078e-09	1.16265e-07
Lathosterol	HMDB0001170	65728	C01189	80-99-9	IZVFFXVYBHFIHY-SKCNUYALSA-N	3.26871	-1.4985	0.353922	0.000116891	0.00145529
L-Iditol	HMDB0011632	5460044	C01507	488-45-9	FBPFZTCFMRRESA-UNTFVMJOSA-N	3.01996	1.32906	2.51238	3.06367e-07	1.08979e-05
D-Altrose		441032			WQZGKKKJIJFFOK-RSVSWTKNSA-N	2.92254	-1.26426	0.416313	2.3904e-08	1.27529e-06
Talose		441035			WQZGKKKJIJFFOK-WHZQZERISA-N	2.75075	-1.03736	0.487217	6.7435e-11	8.39566e-09
Sitosterol	HMDB0000852	222284	C01753	83-46-5	KZJWDPNRJALLNS-VJSFXXLFSA-N	2.48339	-0.960653	0.513824	2.93085e-08	1.27529e-06
Cholest-4-En-3beta-Ol		11452005	C15337	517-10-2	UIMGHSAOLFTOBF-DPAQBDIFSA-N	2.35548	-0.689031	0.62027	1.53447e-14	3.82083e-12
Sphingosine	HMDB0000252	5280335	C00319	123-78-4	WWUZIQQURGPMPG-KRWOKUGFSA-N	2.34168	-0.957804	0.51484	0.00617633	0.0409341
Formononetin	HMDB0005808	5280378	C00858	485-72-3	HKQYGTCOTHHOMP-UHFFFAOYSA-N	2.24556	-0.784477	0.580562	3.07298e-08	1.27529e-06
Dihydrocholesterol	HMDB0000908	6665		80-97-7	QYIXCDOBOSTCEI-QCYZZNICSA-N	2.2381	-0.791772	0.577634	9.30707e-07	2.57496e-05
Eicosapentaenoic Acid	HMDB0001999	446284	C06428	10417-94-4	JAZBEHYOTPTENJ-JLNKQSITSA-N	2.12556	-0.716808	0.608442	2.3542e-06	5.32905e-05
Lysergic Acid		6717	C07541	82-58-6	ZAGRKAFMISFKIO-QMTHXVAHSA-N	2.10577	-0.702755	0.614398	7.69858e-06	0.000159745
Maleic Acid	HMDB0000176	444266	C01384	110-16-7	VZCYOOQTPOCHFL-UPHRSURJSA-N	1.94215	-0.60772	0.656233	2.11895e-05	0.000351747
3-Methylcatechol	HMDB0301753	340	C02923	488-17-5	PGSWEKYNAOWQDF-UHFFFAOYSA-N	1.93784	-0.727298	0.604034	0.000232592	0.00263251
P-Cresol	HMDB0001858	2879	C01468	106-44-5	IWDCLRJOBJJRNH-UHFFFAOYSA-N	1.88881	0.795403	1.73556	0.0357774	0.12911
Levan	HMDB0003539	22833608	C01355	9013-95-0	AIHDCSAXVMAMJH-GFBKWZILSA-N	1.74598	0.706933	1.63233	0.00174252	0.0139964
Ethylamine	HMDB0013231	6341	C00797	75-04-7	QUSNBJAOOMFDIB-UHFFFAOYSA-N	1.74557	0.475185	1.3901	0.00886521	0.0513357
3-Methoxytyramine	HMDB0000022	1669	C05587	554-52-9	DIVQKHQLANKJQO-UHFFFAOYSA-N	1.6981	-0.594649	0.662205	0.000777871	0.0069175
Benzoic Acid	HMDB0001870	243	C00539	65-85-0	WPYMKLBDIGXBTP-UHFFFAOYSA-N	1.69583	1.27439	2.41897	0.0463359	0.162502
Maltotriose	HMDB0001262	439586	C01835	1109-28-0	FYGDTMLNYKFZSV-DZOUCCHMSA-N	1.66174	0.667734	1.58858	0.000818454	0.00702741
Normorphine	HMDB0041959	5462508	C11785	466-97-7	ONBWJWYUHXVEJS-ZTYRTETDSA-N	1.6249	-0.416593	0.749192	0.000677561	0.00624862
D-(-)-Arabinose		6902	C00216	10323-20-3	SRBFZHDQGSBBOR-ZRMNMSDTSA-N	1.62182	-0.545268	0.685264	0.000345019	0.00357957
Beta-Lactose	HMDB0041627	6134	C01970	5965-66-2	GUBGYTABKSRVRQ-DCSYEGIMSA-N	1.58978	-0.491577	0.711247	0.000663031	0.00624862
Adipic Acid	HMDB0000448	196	C06104	124-04-9	WNLRTRBMVRJNCN-UHFFFAOYSA-N	1.58491	0.694888	1.61876	0.027671	0.114812
Succinic Acid	HMDB0000254	1110	C00042	110-15-6	KDYFGRWQOYBRFD-UHFFFAOYSA-N	1.5728	1.04137	2.05818	0.00941571	0.0532844
3,6,9,12,15-Pentaoxahexadecan-1-Ol		90255			SLNYBUIEAMRFSZ-UHFFFAOYSA-N	1.572	0.665044	1.58562	0.0302537	0.117706
Norlinolenic Acid		16061034	C16344		FAFSAZIEJFMBBY-PDBXOOCHSA-N	1.52871	0.46956	1.38469	0.00631551	0.0409341
T-Butylphosphonic Acid		312546			OGDSVONAYZTTDA-UHFFFAOYSA-N	1.5279	-0.428481	0.743044	2.0269e-06	5.04697e-05
Nonan-5-Ol		12202			FCBBRODPXVPZAH-UHFFFAOYSA-N	1.5255	0.584096	1.4991	0.00660989	0.0411466
L-Isoleucine	HMDB0000172	6306	C00407	73-32-5	AGPKZVBTJJNPAG-WHFBIAKZSA-N	1.51976	0.58663	1.50174	0.00641136	0.0409341
Trans-2-Hexenoic Acid	HMDB0010719	5282707			NIONDZDPPYHYKY-SNAWJCMRSA-N	1.41246	-0.28665	0.819804	4.45588e-07	1.38689e-05
Oxoglutaric Acid	HMDB0000208	51	C00026	328-50-7	KPGXRSRHYNQIFN-UHFFFAOYSA-N	1.36517	0.424667	1.34226	0.00489423	0.034819
3'-O-[3'-O-(5'-Adenylyl)-5'-Cytidylyl]Cytidine		446781			SYSZGJKBOHEMPB-FIVCZYLNSA-N	1.35751	-0.415091	0.749972	0.000253152	0.00274064
Ginkgolide B		6324617	C07602		SQOJOAFXDQDRGF-MMQTXUMRSA-N	1.34598	-0.57502	0.671277	0.0123571	0.0627941
Uridine	HMDB0000296	6029	C00299	58-96-8	DRTQHJPVMGBUCF-XVFCMESISA-N	1.33492	0.38455	1.30545	0.00340303	0.0256774
Fructose 1-Phosphate			C01094	15978-08-2	RHKKZBWRNHGJEZ-VRPWFDPXSA-N	1.32921	0.59742	1.51301	0.00209455	0.0162982
Formamide	HMDB0001536	713	C00488	75-12-7	ZHNUHDYFZUAESO-UHFFFAOYSA-N	1.31256	0.708858	1.63451	0.00992102	0.0537029
Methylphosphate	HMDB0061711	13130		812-00-0	CAAULPUQFIIOTL-UHFFFAOYSA-N	1.28905	-0.32925	0.79595	9.90497e-05	0.00129807
L-Fucitol	HMDB0304954	445724			SKCKOFZKJLZSFA-KCDKBNATSA-N	1.27608	-1.01351	0.49534	0.0134528	0.0669952
Alpha-Linolenic Acid	HMDB0001388	5280934	C06427	463-40-1	DTOSIQBPPRVQHS-PDBXOOCHSA-N	1.25242	-0.424458	0.745119	0.029845	0.117706
2r-Amino-Butanoic Acid	HMDB0000650	439691	C02261	2623-91-8	QWCKQJZIFLGMSD-GSVOUGTGSA-N	1.24804	0.445421	1.36171	0.0259348	0.114812
2-Cyclohexyl-4-(Hydroxymethyl)-1-Oxa-2-Azaspiro[5.5]Undecane-3-Carbonitrile		578845			GYFXQFVXWCGKEC-UHFFFAOYSA-N	1.24266	0.394295	1.3143	0.000569553	0.00567275
Ketoleucine	HMDB0000695	70	C00233	816-66-0	BKAJNAXTPSGJCU-UHFFFAOYSA-N	1.18324	0.437988	1.35471	0.0273856	0.114812
Arbutin	HMDB0029943	440936	C06186	497-76-7	BJRNKVDFDLYUGJ-RMPHRYRLSA-N	1.16659	-0.63524	0.643834	0.029564	0.117706
2-Amino-3-Methylpentanoic Acid	HMDB0033923	791	C16434	443-79-8	AGPKZVBTJJNPAG-UHFFFAOYSA-N	1.1533	0.427647	1.34504	0.0263227	0.114812
1-(2-Methoxy-1-Methylethoxy)-2-Propanol		25484			WGYZMNBUZFHYRX-UHFFFAOYSA-N	1.14707	0.279334	1.21363	0.00022068	0.00261663
L-Tryptophan	HMDB0000929	6305	C00078	73-22-3	QIVBCDIJIAJPQS-VIFPVBQESA-N	1.13572	-0.311307	0.805911	0.0167937	0.080416
3-Amino-Isobutanoic Acid	HMDB0003911	64956	C05145	144-90-1	QCHPKSFMDHPSNR-UHFFFAOYSA-N	1.12771	-0.212999	0.862742	2.02314e-05	0.000351747
Glucose 1-Phosphate	HMDB0001586	65533	C00103	59-56-3	HXXFSFRBOHSIMQ-VFUOTHLCSA-N	1.12657	-0.437596	0.738364	0.0267833	0.114812
2,3-Dihydroxypyridine	HMDB0245397	28115		16867-04-2	GGOZGYRTNQBSSA-UHFFFAOYSA-N	1.09448	0.31974	1.24811	0.00485911	0.034819
L-Methionine	HMDB0000696	6137	C00073	63-68-3	FFEARJCKVFRZRR-BYPYZUCNSA-N	1.08776	0.326131	1.25365	0.0251928	0.114812
Arachidic Acid	HMDB0002212	10467	C06425	506-30-9	VKOBVWXKNCXXDE-UHFFFAOYSA-N	1.0872	-0.646558	0.638803	0.0322831	0.120836
L-Valine	HMDB0000883	6287	C00183	72-18-4	KZSNJWFQEVHDMF-BYPYZUCNSA-N	1.08261	0.325233	1.25287	0.00785972	0.0465969
N-Methyl Cis-4-Hydroxymethyl-L-Proline		45109761			XBTVQEDXNQTVKN-WDSKDSINSA-N	1.07395	-0.284171	0.821214	0.0479481	0.16582
Octylamine	HMDB0255916	8143	C01740	111-86-4	IOQPZZOEVPZRBK-UHFFFAOYSA-N	1.07341	-0.194138	0.874095	1.11166e-05	0.000212925
1-Deoxy-D-Glucitol	HMDB0041500	3429		18545-96-5	SKCKOFZKJLZSFA-UHFFFAOYSA-N	1.05195	-0.302937	0.810601	0.0123386	0.0627941
Pyrazinoic Acid	HMDB0059734	1047	C19915	98-97-5	NIPZZXUFJPQHNH-UHFFFAOYSA-N	1.03828	-0.310561	0.806328	0.00723526	0.043941
3-Amino-2-Piperidone	HMDB0000323	5200225		1892-22-4	YCCMTCQQDULIFE-UHFFFAOYSA-N	1.03651	-0.188062	0.877784	2.36998e-05	0.000368828
Fumaric Acid	HMDB0000134	444972	C00122	110-17-8	VZCYOOQTPOCHFL-OWOJBTEDSA-N	1.02449	0.338173	1.26415	0.00982667	0.0537029
5-Amino-Pentanoic Acid	HMDB0003355	138	C00431	660-88-8	JJMDCOVWQOJGCB-UHFFFAOYSA-N	1.02159	-0.18536	0.879429	3.15738e-05	0.000462464
4-Pyridinol		12290		626-64-2	GCNTZFIIOFTKIY-UHFFFAOYSA-N	1.01347	0.203996	1.15188	5.94852e-05	0.000822879

## Sheet: Table S9
Taxa	Comparison	Group	LDA	P	Significance
k__Bacteria|p__Firmicutes|c__Bacilli|o__Lactobacillales|f__Lactobacillaceae|g__Lactobacillus|s__Lactobacillus_crispatus	Acu_post - MMT - Sham_post	Acu_post	3.29863	0.0404235	*
k__Viruses|p__Uroviricota|c__Caudoviricetes|o__Caudovirales|f__Podoviridae|g__unclassified|s__CrAssphage_ZA	Acu_post - MMT - Sham_post	MMT	3.29689	0.00328877	**
k__Bacteria|p__Firmicutes|c__Clostridia|o__Clostridiales|f__Clostridiaceae|g__Clostridium|s__Clostridium_sp._CAG:780	Acu_post - MMT - Sham_post	Acu_post	3.27896	0.000191873	***
k__Bacteria|p__Bacteroidetes|c__Bacteroidia|o__Bacteroidales|f__Prevotellaceae|g__Prevotella|s__Prevotella_sp._CAG:1092	Acu_post - MMT - Sham_post	Acu_post	3.24572	0.030833	*
k__Bacteria|p__Proteobacteria|c__Deltaproteobacteria	Acu_post - MMT - Sham_post	Acu_post	3.11439	0.016024	*
k__Bacteria|p__Proteobacteria|c__Deltaproteobacteria|o__Desulfovibrionales	Acu_post - MMT - Sham_post	Acu_post	3.11139	0.0177157	*
k__Bacteria|p__Proteobacteria|c__Deltaproteobacteria|o__Desulfovibrionales|f__Desulfovibrionaceae	Acu_post - MMT - Sham_post	Acu_post	3.11044	0.0174143	*
k__Viruses|p__Uroviricota|c__Caudoviricetes|o__Caudovirales|f__Podoviridae|g__unclassified|s__uncultured_crAssphage	Acu_post - MMT - Sham_post	MMT	3.06034	0.00375207	**
k__Bacteria|p__Bacteroidetes|c__Bacteroidia|o__Bacteroidales|f__Prevotellaceae|g__Prevotella|s__Prevotella_sp._CAG:255	Acu_post - MMT - Sham_post	MMT	3.04696	0.0378936	*
k__Bacteria|p__Firmicutes|c__Negativicutes|o__Acidaminococcales|f__Acidaminococcaceae|g__Acidaminococcus|s__Acidaminococcus_sp._BV3L6	Acu_post - MMT - Sham_post	MMT	3.02065	0.0447705	*
k__Bacteria|p__Proteobacteria|c__Gammaproteobacteria|o__Enterobacterales|f__Enterobacteriaceae|g__Enterobacter|s__Enterobacter_cloacae	Acu_post - MMT - Sham_post	MMT	2.97335	0.00638395	**
k__Bacteria|p__Bacteroidetes|c__Chitinophagia|o__Chitinophagales|f__Chitinophagaceae|g__Chitinophaga|s__Chitinophaga_sp._K20C18050901	Acu_post - MMT - Sham_post	MMT	2.91951	0.00809554	**
k__Bacteria|p__Proteobacteria|c__Gammaproteobacteria|o__Enterobacterales|f__Yersiniaceae|g__Serratia	Acu_post - MMT - Sham_post	Sham_post	2.87534	0.0185642	*
k__Bacteria|p__Proteobacteria|c__Gammaproteobacteria|o__Enterobacterales|f__Yersiniaceae	Acu_post - MMT - Sham_post	Sham_post	2.8736	0.0293563	*
k__Bacteria|p__Proteobacteria|c__Gammaproteobacteria|o__Enterobacterales|f__Yersiniaceae|g__Serratia|s__Serratia_liquefaciens	Acu_post - MMT - Sham_post	Sham_post	2.87175	0.0174862	*
k__Viruses|p__Uroviricota|c__Caudoviricetes|o__Caudovirales|f__Podoviridae|g__unclassified|s__CrAssphage_LMMB	Acu_post - MMT - Sham_post	MMT	2.83828	0.00282998	**
k__Bacteria|p__Bacteroidetes|c__Bacteroidia|o__Bacteroidales|f__Prevotellaceae|g__unclassified|s__Prevotellaceae_bacterium_LKV-178-WT-2A	Acu_post - MMT - Sham_post	Sham_post	2.72514	0.0212272	*
k__Bacteria|p__Proteobacteria|c__Deltaproteobacteria|o__Desulfovibrionales|f__Desulfovibrionaceae|g__Bilophila|s__Bilophila_sp._4_1_30	Acu_post - MMT - Sham_post	Acu_post	2.66112	0.0393787	*
k__Archaea|p__Euryarchaeota|c__Methanobacteria|o__Methanobacteriales|f__Methanobacteriaceae|g__Methanobrevibacter	Acu_post - MMT - Sham_post	Sham_post	2.65454	0.009792	**
k__Bacteria|p__Proteobacteria|c__Gammaproteobacteria|o__Enterobacterales|f__Enterobacteriaceae|g__Enterobacter|s__Enterobacter_roggenkampii	Acu_post - MMT - Sham_post	MMT	2.55495	0.00057214	***
k__Bacteria|p__Proteobacteria|c__Deltaproteobacteria|o__Desulfovibrionales|f__Desulfovibrionaceae|g__Desulfovibrio	Acu_post - MMT - Sham_post	Acu_post	2.53544	0.0488014	*
k__Bacteria|p__Firmicutes|c__Bacilli|o__Bacillales|f__Staphylococcaceae|g__Staphylococcus	Acu_post - MMT - Sham_post	Sham_post	2.40879	0.0173344	*
k__Bacteria|p__Firmicutes|c__Bacilli|o__Bacillales|f__Staphylococcaceae	Acu_post - MMT - Sham_post	Sham_post	2.40874	0.0144668	*
k__Bacteria|p__Proteobacteria|c__Gammaproteobacteria|o__Enterobacterales|f__Enterobacteriaceae|g__Klebsiella|s__Klebsiella_aerogenes	Acu_post - MMT - Sham_post	Sham_post	2.40774	0.0302663	*
k__Archaea|p__Euryarchaeota|c__Methanobacteria|o__Methanobacteriales|f__Methanobacteriaceae|g__Methanobrevibacter|s__Methanobrevibacter_smithii	Acu_post - MMT - Sham_post	Sham_post	2.39589	0.000617264	***
k__Bacteria|p__Firmicutes|c__Bacilli|o__Bacillales|f__Staphylococcaceae|g__Staphylococcus|s__Staphylococcus_aureus	Acu_post - MMT - Sham_post	Sham_post	2.39543	0.0194783	*
k__Bacteria|p__Firmicutes|c__Erysipelotrichia|o__Erysipelotrichales|f__Erysipelotrichaceae|g__Coprobacillus|s__Coprobacillus_sp._CAG:605	Acu_post - MMT - Sham_post	Acu_post	2.25998	0.0162023	*
k__Bacteria|p__Firmicutes|c__Clostridia|o__Clostridiales|f__Clostridiaceae|g__Clostridium|s__Clostridium_sp._CAG:389	Acu_post - MMT - Sham_post	Acu_post	2.23128	0.0022259	**
k__Bacteria|p__Firmicutes|c__Clostridia|o__Clostridiales|f__Eubacteriaceae|g__Eubacterium|s__Eubacterium_sp._CAG:581	Acu_post - MMT - Sham_post	Sham_post	2.06368	0.00124564	**
k__Archaea|p__Euryarchaeota|c__Methanobacteria|o__Methanobacteriales|f__Methanobacteriaceae|g__Methanobrevibacter|s__Methanobrevibacter_smithii_CAG:186	Acu_post - MMT - Sham_post	Sham_post	2.015	0.0237264	*
k__Bacteria|p__Proteobacteria|c__Gammaproteobacteria|o__Enterobacterales|f__Enterobacteriaceae|g__Enterobacter|s__Enterobacter_kobei	Acu_post - MMT - Sham_post	MMT	2.01	0.0160408	*
k__Bacteria|p__Firmicutes|c__Clostridia|o__Clostridiales|f__Clostridiaceae|g__Clostridium|s__Clostridium_sp._CAG:343	Acu_post - MMT - Sham_post	Acu_post	2.009	0.00745133	**
k__Archaea|p__Euryarchaeota|c__Methanobacteria|o__Methanobacteriales|f__Methanobacteriaceae|g__Methanobrevibacter|s__Methanobrevibacter_sp._A54	Acu_post - MMT - Sham_post	Sham_post	1.98726	0.00190721	**
k__Bacteria|p__Firmicutes|c__Clostridia|o__Clostridiales|f__Clostridiaceae|g__Clostridium|s__Clostridium_sp._AF15-6B	Acu_post - MMT - Sham_post	Acu_post	1.89672	0.0082848	**
k__Bacteria|p__Bacteroidetes|c__Sphingobacteriia|o__Sphingobacteriales|f__Sphingobacteriaceae|g__unclassified	Acu_post - MMT - Sham_post	Sham_post	1.88899	0.0199173	*
k__Bacteria|p__Bacteroidetes|c__Sphingobacteriia|o__Sphingobacteriales|f__Sphingobacteriaceae|g__unclassified|s__Sphingobacteriaceae_bacterium	Acu_post - MMT - Sham_post	Sham_post	1.88898	0.0191313	*
k__Bacteria|p__Firmicutes|c__Clostridia|o__Clostridiales|f__Ruminococcaceae|g__Ruminococcus|s__Ruminococcus_sp._JE7A12	Acu_post - MMT - Sham_post	Sham_post	1.83381	0.013352	*
k__Bacteria|p__Chlamydiae|c__Chlamydiia|o__Chlamydiales|f__Chlamydiaceae	Acu_post - MMT - Sham_post	Acu_post	1.80352	0.0440949	*
k__Bacteria|p__Chlamydiae|c__Chlamydiia|o__Chlamydiales	Acu_post - MMT - Sham_post	Acu_post	1.80344	0.0440949	*
k__Bacteria|p__Chlamydiae|c__Chlamydiia|o__Chlamydiales|f__Chlamydiaceae|g__Chlamydia	Acu_post - MMT - Sham_post	Acu_post	1.80289	0.0497182	*
k__Bacteria|p__Chlamydiae|c__Chlamydiia	Acu_post - MMT - Sham_post	Acu_post	1.79884	0.0495134	*
k__Bacteria|p__Chlamydiae	Acu_post - MMT - Sham_post	Acu_post	1.79814	0.0492873	*
k__Bacteria|p__Firmicutes|c__Clostridia|o__Clostridiales|f__Clostridiaceae|g__Clostridium|s__Clostridium_sp._CAG:127	Acu_post - MMT - Sham_post	Acu_post	1.78	0.045708	*
k__Bacteria|p__Firmicutes|c__Clostridia|o__Clostridiales|f__Clostridiaceae|g__Clostridium|s__Clostridium_sp._AF43-10	Acu_post - MMT - Sham_post	Acu_post	1.77098	0.0375085	*
k__Bacteria|p__Firmicutes|c__Clostridia|o__Clostridiales|f__Clostridiaceae|g__Clostridium|s__Clostridium_sp._AM54-14XD	Acu_post - MMT - Sham_post	Acu_post	1.66462	0.0133981	*
k__Bacteria|p__Actinobacteria|c__Actinobacteria|o__Micrococcales|f__Micrococcaceae|g__Arthrobacter	Acu_post - MMT - Sham_post	Acu_post	1.61408	0.0289233	*
k__Bacteria|p__Firmicutes|c__Clostridia|o__Clostridiales|f__Eubacteriaceae|g__Eubacterium|s__Eubacterium_sp._CAG:146	Acu_post - MMT - Sham_post	Acu_post	1.59516	0.0381507	*
k__Bacteria|p__Proteobacteria|c__Epsilonproteobacteria|o__Campylobacterales|f__unclassified|g__unclassified|s__Campylobacterales_bacterium	Acu_post - MMT - Sham_post	Sham_post	1.58164	0.00565267	**
k__Bacteria|p__Proteobacteria|c__Epsilonproteobacteria|o__Campylobacterales|f__unclassified	Acu_post - MMT - Sham_post	Sham_post	1.5815	0.0198922	*
k__Bacteria|p__Proteobacteria|c__Epsilonproteobacteria|o__Campylobacterales|f__unclassified|g__unclassified	Acu_post - MMT - Sham_post	Sham_post	1.58141	0.0170047	*
k__Fungi|p__Ascomycota|c__Leotiomycetes	Acu_post - MMT - Sham_post	Sham_post	1.55376	0.0130824	*
k__Fungi|p__Ascomycota|c__Leotiomycetes|o__Erysiphales	Acu_post - MMT - Sham_post	Sham_post	1.55016	0.0108825	*
k__Fungi|p__Ascomycota|c__Leotiomycetes|o__Erysiphales|f__Erysiphaceae	Acu_post - MMT - Sham_post	Sham_post	1.55016	0.0108825	*
k__Bacteria|p__Proteobacteria|c__Gammaproteobacteria|o__Enterobacterales|f__Enterobacteriaceae|g__Enterobacter|s__Enterobacter_sp._WCHEn045836	Acu_post - MMT - Sham_post	MMT	1.54149	0.00506358	**
k__Bacteria|p__Firmicutes|c__Clostridia|o__Clostridiales|f__Clostridiaceae|g__Clostridium|s__Clostridium_sp._CAG:492	Acu_post - MMT - Sham_post	Acu_post	1.53614	0.00579976	**
k__Bacteria|p__Proteobacteria|c__Gammaproteobacteria|o__Enterobacterales|f__Enterobacteriaceae|g__Enterobacter|s__Enterobacter_sp._KINAN-G	Acu_post - MMT - Sham_post	MMT	1.53611	0.0298471	*
k__Bacteria|p__Proteobacteria|c__Gammaproteobacteria|o__Enterobacterales|f__Enterobacteriaceae|g__Klebsiella|s__Klebsiella_sp._MS_92-3	Acu_post - MMT - Sham_post	Sham_post	1.50639	0.0138833	*
k__Bacteria|p__Proteobacteria|c__Gammaproteobacteria|o__Enterobacterales|f__Enterobacteriaceae|g__Enterobacter|s__Enterobacter_sp._56-7	Acu_post - MMT - Sham_post	MMT	1.49647	0.00397138	**
k__Bacteria|p__Proteobacteria|c__Gammaproteobacteria|o__Enterobacterales|f__Enterobacteriaceae|g__Enterobacter|s__Enterobacter_bugandensis	Acu_post - MMT - Sham_post	MMT	1.45969	0.0356646	*
k__Bacteria|p__Firmicutes|c__Clostridia|o__Clostridiales|f__Clostridiaceae|g__Clostridium|s__Clostridium_sp._CAG:230	Acu_post - MMT - Sham_post	Sham_post	1.45888	0.0255761	*
k__Bacteria|p__Firmicutes|c__Clostridia|o__Clostridiales|f__Lachnospiraceae|g__Coprococcus|s__Coprococcus_sp._NSJ-10	Acu_post - MMT - Sham_post	Acu_post	1.45518	0.0202669	*
k__Bacteria|p__Proteobacteria|c__Alphaproteobacteria|o__Rickettsiales	Acu_post - MMT - Sham_post	Sham_post	1.43892	0.045597	*
k__Bacteria|p__Firmicutes|c__Clostridia|o__Clostridiales|f__Clostridiaceae|g__Clostridium|s__Clostridium_sp._AM54-37XD	Acu_post - MMT - Sham_post	Acu_post	1.42117	0.0174627	*
k__Bacteria|p__Proteobacteria|c__Deltaproteobacteria|o__Desulfovibrionales|f__Desulfovibrionaceae|g__Desulfovibrio|s__Desulfovibrio_sp._G11	Acu_post - MMT - Sham_post	Acu_post	1.41807	0.0456944	*
k__Bacteria|p__Proteobacteria|c__Gammaproteobacteria|o__Enterobacterales|f__Enterobacteriaceae|g__Franconibacter	Acu_post - MMT - Sham_post	MMT	1.37575	0.0273863	*
k__Bacteria|p__Proteobacteria|c__Gammaproteobacteria|o__Enterobacterales|f__Enterobacteriaceae|g__Franconibacter|s__Franconibacter_helveticus	Acu_post - MMT - Sham_post	MMT	1.36655	0.0282312	*
k__Viruses|p__Uroviricota|c__Caudoviricetes|o__Caudovirales|f__Autographiviridae|g__Zindervirus	Acu_post - MMT - Sham_post	Sham_post	1.3447	0.000368588	***
k__Bacteria|p__Firmicutes|c__Clostridia|o__Clostridiales|f__Eubacteriaceae|g__Eubacterium|s__Eubacterium_sp._38_16	Acu_post - MMT - Sham_post	Acu_post	1.33708	0.0490458	*
k__Bacteria|p__Proteobacteria|c__Deltaproteobacteria|o__Desulfovibrionales|f__Desulfovibrionaceae|g__Desulfovibrio|s__Desulfovibrio_sp.	Acu_post - MMT - Sham_post	Acu_post	1.33023	0.0271583	*
k__Bacteria|p__Bacteroidetes|c__Flavobacteriia|o__Flavobacteriales|f__Flavobacteriaceae|g__Capnocytophaga|s__Capnocytophaga_sp._oral_taxon_332	Acu_post - MMT - Sham_post	Acu_post	1.32224	0.0197792	*
k__Bacteria|p__Firmicutes|c__Erysipelotrichia|o__Erysipelotrichales|f__Erysipelotrichaceae|g__Catenibacterium|s__Catenibacterium_sp._co_0103	Acu_post - MMT - Sham_post	Acu_post	1.29256	0.0324986	*
k__Bacteria|p__Firmicutes|c__Clostridia|o__Clostridiales|f__Lachnospiraceae|g__unclassified|s__Lachnospiraceae_bacterium_Choco86	Acu_post - MMT - Sham_post	Acu_post	1.2692	0.00730468	**
k__Bacteria|p__Firmicutes|c__Clostridia|o__Clostridiales|f__Clostridiaceae|g__Clostridium|s__Clostridium_sp._CAG:571	Acu_post - MMT - Sham_post	Acu_post	1.25878	0.0404135	*
k__Bacteria|p__Actinobacteria|c__Actinobacteria|o__Streptomycetales|f__Streptomycetaceae|g__Streptomyces|s__Streptomyces_galbus	Acu_post - MMT - Sham_post	Acu_post	1.25504	0.0199081	*
k__Viruses|p__Uroviricota|c__Caudoviricetes|o__Caudovirales|f__Autographiviridae|g__Drulisvirus	Acu_post - MMT - Sham_post	Sham_post	1.24658	0.0137131	*
k__Fungi|p__Basidiomycota	Acu_post - MMT - Sham_post	Sham_post	1.2439	0.0143942	*
k__Viruses|p__Uroviricota|c__Caudoviricetes|o__Caudovirales|f__Ackermannviridae	Acu_post - MMT - Sham_post	MMT	1.22172	0.00741465	**
k__Viruses|p__Uroviricota|c__Caudoviricetes|o__Caudovirales|f__Ackermannviridae|g__Taipeivirus	Acu_post - MMT - Sham_post	Acu_post	1.21936	0.00679217	**
k__Viruses|p__Uroviricota|c__Caudoviricetes|o__Caudovirales|f__Autographiviridae|g__unclassified	Acu_post - MMT - Sham_post	Sham_post	1.19822	0.000804411	***
k__Viruses|p__Uroviricota|c__Caudoviricetes|o__Caudovirales|f__Autographiviridae|g__unclassified|s__Klebsiella_phage_K1-ULIP33	Acu_post - MMT - Sham_post	Sham_post	1.19816	0.00081498	***
k__Bacteria|p__Proteobacteria|c__Gammaproteobacteria|o__Enterobacterales|f__Enterobacteriaceae|g__Enterobacter|s__Enterobacter_sp._RVSM5a	Acu_post - MMT - Sham_post	MMT	1.19569	0.00955921	**
k__Viruses|p__Uroviricota|c__Caudoviricetes|o__Caudovirales|f__Autographiviridae|g__Zindervirus|s__Enterobacteria_phage_UAB_Phi78	Acu_post - MMT - Sham_post	Sham_post	1.15627	0.00227895	**
k__Bacteria|p__Firmicutes|c__Clostridia|o__Clostridiales|f__Lachnospiraceae|g__Coprococcus|s__Coprococcus_sp._MSK.21.13	Acu_post - MMT - Sham_post	Sham_post	1.14815	0.00722533	**
k__Bacteria|p__Proteobacteria|c__Gammaproteobacteria|o__Enterobacterales|f__Enterobacteriaceae|g__Klebsiella|s__Klebsiella_quasivariicola	Acu_post - MMT - Sham_post	Sham_post	1.14724	0.0209712	*
k__Bacteria|p__Tenericutes|c__Mollicutes|o__Entomoplasmatales	Acu_post - MMT - Sham_post	Sham_post	1.13443	0.0121955	*
k__Bacteria|p__Tenericutes|c__Mollicutes|o__Entomoplasmatales|f__Spiroplasmataceae	Acu_post - MMT - Sham_post	Sham_post	1.13266	0.043388	*
k__Bacteria|p__Tenericutes|c__Mollicutes|o__Entomoplasmatales|f__Spiroplasmataceae|g__Spiroplasma	Acu_post - MMT - Sham_post	Sham_post	1.13266	0.043388	*
k__Bacteria|p__Bacteroidetes|c__Flavobacteriia|o__Flavobacteriales|f__Flavobacteriaceae|g__Flavobacterium|s__Flavobacterium_sp._9AF	Acu_post - MMT - Sham_post	Acu_post	1.12447	0.0206299	*
k__Fungi|p__Mucoromycota|c__Glomeromycetes|o__Glomerales|f__Glomeraceae|g__Rhizophagus	Acu_post - MMT - Sham_post	Sham_post	1.10949	0.0407991	*
k__Bacteria|p__Firmicutes|c__Erysipelotrichia|o__Erysipelotrichales|f__Erysipelotrichaceae|g__Catenibacterium|s__Catenibacterium_sp.	Acu_post - MMT - Sham_post	Acu_post	1.09034	0.0280763	*
k__Bacteria|p__Firmicutes|c__Bacilli|o__Lactobacillales|f__Enterococcaceae|g__Enterococcus|s__Enterococcus_hirae	Acu_post - MMT - Sham_post	Acu_post	1.07584	0.0205018	*
k__Bacteria|p__Bacteroidetes|c__Bacteroidia|o__Bacteroidales|f__Tannerellaceae|g__Parabacteroides|s__Parabacteroides_sp._An277	Acu_post - MMT - Sham_post	Acu_post	1.06714	0.0444459	*
k__Bacteria|p__Proteobacteria|c__Gammaproteobacteria|o__Enterobacterales|f__Enterobacteriaceae|g__Salmonella|s__Salmonella_sp._3DZ2-4SM	Acu_post - MMT - Sham_post	MMT	1.05001	0.0030786	**
k__Bacteria|p__Bacteroidetes|c__Bacteroidia|o__Marinilabiliales|f__Marinifilaceae|g__Ancylomarina	Acu_post - MMT - Sham_post	Sham_post	1.047	0.0457175	*
k__Bacteria|p__Firmicutes|c__Bacilli|o__Lactobacillales|f__Aerococcaceae	Acu_post - MMT - Sham_post	Sham_post	1.0359	0.0117467	*
k__Bacteria|p__Firmicutes|c__Bacilli|o__Bacillales|f__Bacillaceae|g__Bacillus|s__Bacillus_coagulans	Acu_post - MMT - Sham_post	Sham_post	1.01772	0.0189682	*
k__Bacteria|p__Proteobacteria|c__Gammaproteobacteria|o__Enterobacterales|f__Enterobacteriaceae|g__Enterobacter|s__Enterobacter_mori	Acu_post - MMT - Sham_post	MMT	0.996656	0.00482564	**
k__Viruses|p__Uroviricota|c__Caudoviricetes|o__Caudovirales|f__Autographiviridae|g__Vectrevirus	Acu_post - MMT - Sham_post	Sham_post	0.991205	0.000245125	***
k__Bacteria|p__Bacteroidetes|c__Bacteroidia|o__Bacteroidales|f__Prevotellaceae|g__Prevotella|s__Prevotella_sp._A2879	Acu_post - MMT - Sham_post	Sham_post	0.98897	0.0148539	*
k__Bacteria|p__Bacteroidetes|c__Cytophagia|o__Cytophagales|f__Cytophagaceae|g__Pseudarcicella	Acu_post - MMT - Sham_post	Acu_post	0.987388	0.0176427	*
k__Bacteria|p__Bacteroidetes|c__Cytophagia|o__Cytophagales|f__Cytophagaceae|g__Pseudarcicella|s__Pseudarcicella_hirudinis	Acu_post - MMT - Sham_post	Acu_post	0.987388	0.0176427	*
k__Bacteria|p__Firmicutes|c__Bacilli|o__Lactobacillales|f__Lactobacillaceae|g__Lactobacillus|s__Lactobacillus_sp._UMNPBX1	Acu_post - MMT - Sham_post	Acu_post	0.964054	0.0422083	*
k__Bacteria|p__Firmicutes|c__Bacilli|o__Bacillales|f__Bacillaceae|g__Bacillus|s__Bacillus_sporothermodurans	Acu_post - MMT - Sham_post	Acu_post	0.930984	0.00351376	**
k__Bacteria|p__Proteobacteria|c__Gammaproteobacteria|o__Enterobacterales|f__Enterobacteriaceae|g__Enterobacter|s__Enterobacter_sp._E20	Acu_post - MMT - Sham_post	MMT	0.923235	0.000232186	***
k__Bacteria|p__Proteobacteria|c__Gammaproteobacteria|o__Enterobacterales|f__Enterobacteriaceae|g__Klebsiella|s__Klebsiella_grimontii	Acu_post - MMT - Sham_post	MMT	0.920567	0.02001	*
k__Bacteria|p__Proteobacteria|c__Gammaproteobacteria|o__Enterobacterales|f__Enterobacteriaceae|g__Enterobacter|s__Enterobacter_sp._CRENT-193	Acu_post - MMT - Sham_post	MMT	0.919151	0.0120328	*
k__Bacteria|p__Firmicutes|c__Clostridia|o__Clostridiales|f__Lachnospiraceae|g__Roseburia|s__Roseburia_sp._NSJ-9	Acu_post - MMT - Sham_post	Acu_post	0.913361	0.0453374	*
k__Bacteria|p__Proteobacteria|c__Gammaproteobacteria|o__Enterobacterales|f__Enterobacteriaceae|g__Cronobacter|s__Cronobacter_dublinensis	Acu_post - MMT - Sham_post	MMT	0.912851	0.00361026	**
k__Bacteria|p__Proteobacteria|c__Gammaproteobacteria|o__Enterobacterales|f__Enterobacteriaceae|g__Lelliottia|s__Lelliottia_nimipressuralis	Acu_post - MMT - Sham_post	MMT	0.912241	0.0075298	**
k__Bacteria|p__Actinobacteria|c__Actinobacteria|o__Actinomycetales|f__Actinomycetaceae|g__Fannyhessea	Acu_post - MMT - Sham_post	Acu_post	0.892283	0.0162682	*
k__Bacteria|p__Actinobacteria|c__Actinobacteria|o__Actinomycetales|f__Actinomycetaceae|g__Fannyhessea|s__Fannyhessea_vaginae	Acu_post - MMT - Sham_post	Acu_post	0.892283	0.0162682	*
k__Bacteria|p__Fusobacteria|c__Fusobacteriia|o__Fusobacteriales|f__Fusobacteriaceae|g__Cetobacterium|s__Cetobacterium_sp._ZOR0034	Acu_post - MMT - Sham_post	Sham_post	0.881099	0.0406891	*
k__Viruses|p__Uroviricota|c__Caudoviricetes|o__Caudovirales|f__Autographiviridae|g__Gajwadongvirus	Acu_post - MMT - Sham_post	Acu_post	0.880961	0.0437179	*
k__Bacteria|p__Proteobacteria|c__Gammaproteobacteria|o__Pseudomonadales|f__Pseudomonadaceae|g__Pseudomonas|s__Pseudomonas_sp.	Acu_post - MMT - Sham_post	MMT	0.874746	0.0301333	*
k__Bacteria|p__Proteobacteria|c__Gammaproteobacteria|o__Enterobacterales|f__Enterobacteriaceae|g__Klebsiella|s__Klebsiella_sp._KBG6.2	Acu_post - MMT - Sham_post	Sham_post	0.872679	0.0426349	*
k__Fungi|p__Basidiomycota|c__Agaricomycetes	Acu_post - MMT - Sham_post	Sham_post	0.855397	0.0180267	*
k__Bacteria|p__Bacteroidetes|c__Bacteroidia|o__Marinilabiliales|f__Marinifilaceae|g__unclassified	Acu_post - MMT - Sham_post	Sham_post	0.854954	0.0290364	*
k__Bacteria|p__Bacteroidetes|c__Bacteroidia|o__Marinilabiliales|f__Marinifilaceae|g__unclassified|s__Marinifilaceae_bacterium_T3-2_S1-C	Acu_post - MMT - Sham_post	Sham_post	0.854954	0.0290364	*
k__Bacteria|p__Bacteroidetes|c__Bacteroidia|o__Bacteroidales|f__Prevotellaceae|g__Prevotella|s__Prevotella_sp._C561	Acu_post - MMT - Sham_post	MMT	0.853089	0.0350958	*
k__Bacteria|p__Fusobacteria|c__Fusobacteriia|o__Fusobacteriales|f__Leptotrichiaceae|g__Oceanivirga|s__Oceanivirga_salmonicida	Acu_post - MMT - Sham_post	Sham_post	0.838603	0.000917814	***
k__Bacteria|p__Fusobacteria|c__Fusobacteriia|o__Fusobacteriales|f__Leptotrichiaceae|g__Oceanivirga	Acu_post - MMT - Sham_post	Sham_post	0.838501	0.00115352	**
k__Bacteria|p__Proteobacteria|c__Betaproteobacteria|o__Burkholderiales|f__Oxalobacteraceae|g__Massilia|s__Massilia_sp.	Acu_post - MMT - Sham_post	MMT	0.827748	0.0153145	*
k__Bacteria|p__Firmicutes|c__Bacilli|o__Lactobacillales|f__Lactobacillaceae|g__Lactobacillus|s__Lactobacillus_sp._UMNPBX11	Acu_post - MMT - Sham_post	Acu_post	0.824937	0.026376	*
k__Bacteria|p__Proteobacteria|c__Epsilonproteobacteria|o__unclassified	Acu_post - MMT - Sham_post	Acu_post	0.798809	0.00592801	**
k__Bacteria|p__Proteobacteria|c__Epsilonproteobacteria|o__unclassified|f__unclassified	Acu_post - MMT - Sham_post	Acu_post	0.798809	0.00592801	**
k__Bacteria|p__Bacteroidetes|c__Bacteroidia|o__Bacteroidales|f__Prevotellaceae|g__Prevotella|s__uncultured_Prevotella_sp.	Acu_post - MMT - Sham_post	Acu_post	0.786679	0.0422241	*
k__Viruses|p__unclassified|c__unclassified|o__unclassified|f__unclassified|g__unclassified|s__Phage_DP_SC_6_H4_2017	Acu_post - MMT - Sham_post	Sham_post	0.781025	0.00151764	**
k__Bacteria|p__Proteobacteria|c__Gammaproteobacteria|o__Enterobacterales|f__unclassified|g__Plesiomonas|s__Plesiomonas_sp._ZOR0011	Acu_post - MMT - Sham_post	Acu_post	0.770402	0.00672848	**
k__Bacteria|p__Firmicutes|c__Bacilli|o__Lactobacillales|f__Carnobacteriaceae	Acu_post - MMT - Sham_post	Sham_post	0.768347	0.0447631	*
k__Bacteria|p__Proteobacteria|c__Gammaproteobacteria|o__Enterobacterales|f__Enterobacteriaceae|g__Klebsiella|s__Klebsiella_sp._Acro-833	Acu_post - MMT - Sham_post	Acu_post	0.761627	0.00170557	**
k__Bacteria|p__Proteobacteria|c__Betaproteobacteria|o__Burkholderiales|f__Oxalobacteraceae|g__Massilia	Acu_post - MMT - Sham_post	MMT	0.752297	0.0153257	*
k__Viruses|p__Uroviricota|c__Caudoviricetes|o__Caudovirales|f__Ackermannviridae|g__Taipeivirus|s__Klebsiella_virus_0507KN21	Acu_post - MMT - Sham_post	Acu_post	0.745895	0.00717782	**
k__Viruses|p__Uroviricota|c__Caudoviricetes|o__Caudovirales|f__Autographiviridae|g__Gajwadongvirus|s__Escherichia_virus_ECBP5	Acu_post - MMT - Sham_post	Acu_post	0.745148	0.0441385	*
k__Viruses|p__Uroviricota|c__Caudoviricetes|o__Caudovirales|f__Autographiviridae|g__Zindervirus|s__Salmonella_virus_BP12B	Acu_post - MMT - Sham_post	Sham_post	0.742702	6.96E-05	***
k__Bacteria|p__Firmicutes|c__Bacilli|o__Bacillales|f__Staphylococcaceae|g__Salinicoccus|s__Salinicoccus_carnicancri	Acu_post - MMT - Sham_post	Sham_post	0.733293	0.00152582	**
k__Bacteria|p__Proteobacteria|c__Gammaproteobacteria|o__Enterobacterales|f__Enterobacteriaceae|g__Escherichia|s__Escherichia_sp._4_1_40B	Acu_post - MMT - Sham_post	MMT	0.730957	0.0293996	*
k__Bacteria|p__Firmicutes|c__unclassified|o__unclassified|f__unclassified|g__unclassified|s__Firmicutes_bacterium_CAG:884	Acu_post - MMT - Sham_post	Acu_post	0.726185	0.00905022	**
k__Bacteria|p__Firmicutes|c__Bacilli|o__Bacillales|f__Staphylococcaceae|g__Salinicoccus	Acu_post - MMT - Sham_post	Sham_post	0.725265	0.0350213	*
k__Bacteria|p__Fusobacteria|c__Fusobacteriia|o__Fusobacteriales|f__Fusobacteriaceae|g__Fusobacterium|s__Fusobacterium_naviforme	Acu_post - MMT - Sham_post	Acu_post	0.722952	0.023345	*
k__Bacteria|p__Tenericutes|c__Mollicutes|o__Mycoplasmatales|f__Mycoplasmataceae|g__Mycoplasma|s__Mycoplasma_sp._CAG:956	Acu_post - MMT - Sham_post	Acu_post	0.720771	0.00333353	**
k__Bacteria|p__Proteobacteria|c__Gammaproteobacteria|o__Enterobacterales|f__Enterobacteriaceae|g__Klebsiella|s__Klebsiella_sp._LY	Acu_post - MMT - Sham_post	Sham_post	0.71524	0.03166	*
k__Bacteria|p__Proteobacteria|c__Gammaproteobacteria|o__Enterobacterales|f__Enterobacteriaceae|g__Enterobacter|s__Enterobacter_sp._MGH_23	Acu_post - MMT - Sham_post	MMT	0.714068	0.0347959	*
k__Viruses|p__Uroviricota|c__Caudoviricetes|o__Caudovirales|f__Myoviridae|g__Peduovirus	Acu_post - MMT - Sham_post	MMT	0.712067	0.0300725	*
k__Bacteria|p__Bacteroidetes|c__Flavobacteriia|o__Flavobacteriales|f__Flavobacteriaceae|g__Muricauda|s__Muricauda_alvinocaridis	Acu_post - MMT - Sham_post	Acu_post	0.708182	0.049924	*
k__Bacteria|p__Proteobacteria|c__Gammaproteobacteria|o__Pseudomonadales|f__Pseudomonadaceae|g__Pseudomonas|s__Pseudomonas_sp._MT-1	Acu_post - MMT - Sham_post	MMT	0.700947	0.0119862	*
k__Viruses|p__Uroviricota|c__Caudoviricetes|o__Caudovirales|f__Autographiviridae|g__Vectrevirus|s__Citrobacter_CrRp3	Acu_post - MMT - Sham_post	Sham_post	0.700596	0.000637552	***
k__Bacteria|p__Actinobacteria|c__Actinobacteria|o__Jiangellales|f__Jiangellaceae|g__Jiangella|s__Jiangella_alba	Acu_post - MMT - Sham_post	Acu_post	0.700456	0.0420546	*
k__Bacteria|p__Tenericutes|c__Mollicutes|o__unclassified	Acu_post - MMT - Sham_post	Acu_post	0.699469	0.0329817	*
k__Bacteria|p__Tenericutes|c__Mollicutes|o__unclassified|f__unclassified	Acu_post - MMT - Sham_post	Acu_post	0.699469	0.0329817	*
k__Bacteria|p__Tenericutes|c__Mollicutes|o__unclassified|f__unclassified|g__unclassified	Acu_post - MMT - Sham_post	Acu_post	0.699469	0.0329817	*
k__Bacteria|p__Tenericutes|c__Mollicutes|o__unclassified|f__unclassified|g__unclassified|s__Mollicutes_bacterium	Acu_post - MMT - Sham_post	Acu_post	0.699469	0.0329817	*
k__Bacteria|p__Bacteroidetes|c__Cytophagia|o__Cytophagales|f__Hymenobacteraceae|g__Adhaeribacter|s__Adhaeribacter_sp._M2	Acu_post - MMT - Sham_post	Acu_post	0.699212	0.00147911	**
k__Bacteria|p__Proteobacteria|c__Deltaproteobacteria|o__Desulfovibrionales|f__Desulfovibrionaceae|g__Desulfovibrio|s__Desulfovibrio_sp._86	Acu_post - MMT - Sham_post	Acu_post	0.698852	0.0280852	*
k__Bacteria|p__Firmicutes|c__Bacilli|o__Bacillales|f__Bacillaceae|g__Gracilibacillus	Acu_post - MMT - Sham_post	Acu_post	0.697858	0.0280968	*
k__Bacteria|p__Firmicutes|c__Bacilli|o__Bacillales|f__Bacillaceae|g__Gracilibacillus|s__Gracilibacillus_dipsosauri	Acu_post - MMT - Sham_post	Acu_post	0.696379	0.0174885	*
k__Bacteria|p__Firmicutes|c__Negativicutes|o__Veillonellales|f__Veillonellaceae|g__Veillonella|s__Veillonella_ratti	Acu_post - MMT - Sham_post	Sham_post	0.691921	0.0344899	*
k__Bacteria|p__Spirochaetes|c__Spirochaetia|o__Leptospirales|f__Leptospiraceae|g__Leptospira|s__Leptospira_bouyouniensis	Acu_post - MMT - Sham_post	Sham_post	0.691367	0.00108729	**
k__Bacteria|p__Firmicutes|c__Clostridia|o__Clostridiales|f__Clostridiaceae|g__Clostridium|s__Clostridium_sp._CAG:793	Acu_post - MMT - Sham_post	Sham_post	0.690882	0.00323907	**
k__Bacteria|p__Proteobacteria|c__Deltaproteobacteria|o__unclassified|f__unclassified|g__unclassified|s__uncultured_delta_proteobacterium	Acu_post - MMT - Sham_post	Acu_post	0.68604	0.00608169	**
k__Bacteria|p__Proteobacteria|c__Gammaproteobacteria|o__Enterobacterales|f__Enterobacteriaceae|g__Enterobacter|s__Enterobacter_cancerogenus	Acu_post - MMT - Sham_post	MMT	0.676663	0.0234477	*
k__Bacteria|p__Firmicutes|c__Erysipelotrichia|o__Erysipelotrichales|f__Erysipelotrichaceae|g__Erysipelatoclostridium|s__[Clostridium]_cocleatum	Acu_post - MMT - Sham_post	Sham_post	0.66685	0.00483687	**
k__Bacteria|p__Bacteroidetes|c__Bacteroidia|o__Bacteroidales|f__Rikenellaceae|g__Alistipes|s__Alistipes_sp._dk3620	Acu_post - MMT - Sham_post	Acu_post	0.656203	0.0433313	*
k__Bacteria|p__Proteobacteria|c__Deltaproteobacteria|o__Desulfovibrionales|f__Desulfovibrionaceae|g__Desulfovibrio|s__Desulfovibrio_sp._ZJ200	Acu_post - MMT - Sham_post	Acu_post	0.646842	0.0198994	*
k__Viruses|p__Uroviricota|c__Caudoviricetes|o__Caudovirales|f__Autographiviridae|g__Drulisvirus|s__Klebsiella_virus_KPV811	Acu_post - MMT - Sham_post	Acu_post	0.645082	0.00103642	**
k__Bacteria|p__Proteobacteria|c__Gammaproteobacteria|o__Enterobacterales|f__Enterobacteriaceae|g__Enterobacter|s__Enterobacter_sp._MGH_38	Acu_post - MMT - Sham_post	MMT	0.642145	0.015297	*
k__Bacteria|p__Proteobacteria|c__Gammaproteobacteria|o__Enterobacterales|f__Enterobacteriaceae|g__Citrobacter|s__Citrobacter_sp._RHBSTW-00137	Acu_post - MMT - Sham_post	MMT	0.633678	0.00752891	**
k__Bacteria|p__Firmicutes|c__Clostridia|o__Thermoanaerobacterales|f__Thermoanaerobacteraceae|g__Moorella|s__Moorella_humiferrea	Acu_post - MMT - Sham_post	Acu_post	0.633041	0.0210484	*
k__Viruses|p__Uroviricota|c__Caudoviricetes|o__Caudovirales|f__Autographiviridae|g__Zindervirus|s__Salmonella_virus_SP6	Acu_post - MMT - Sham_post	Acu_post	0.628282	0.00296431	**
k__Viruses|p__Uroviricota|c__Caudoviricetes|o__Caudovirales|f__Ackermannviridae|g__Taipeivirus|s__Klebsiella_virus_UPM_2146	Acu_post - MMT - Sham_post	Acu_post	0.622743	0.00936979	**
k__Bacteria|p__Bacteroidetes|c__unclassified|o__unclassified|f__unclassified|g__unclassified|s__Bacteroidetes_bacterium_CG02_land_8_20_14_3_00_31_25	Acu_post - MMT - Sham_post	Acu_post	0.616373	0.00128372	**
k__Bacteria|p__Firmicutes|c__Clostridia|o__Clostridiales|f__Clostridiaceae|g__Clostridium|s__Clostridium_sp._CAG:354_28_25	Acu_post - MMT - Sham_post	Acu_post	0.612373	0.0263004	*
k__Viruses|p__Uroviricota|c__Caudoviricetes|o__Caudovirales|f__Autographiviridae|g__Vectrevirus|s__Escherichia_phage_vB_EcoP_KAW1A4500	Acu_post - MMT - Sham_post	Sham_post	0.607897	0.000117232	***
k__Bacteria|p__Proteobacteria|c__Gammaproteobacteria|o__Pseudomonadales|f__Pseudomonadaceae|g__Pseudomonas|s__Pseudomonas_sp._HMWF010	Acu_post - MMT - Sham_post	MMT	0.60749	0.0123042	*
k__Bacteria|p__Proteobacteria|c__Gammaproteobacteria|o__Enterobacterales|f__Enterobacteriaceae|g__Enterobacter|s__Enterobacter_sp._50793107	Acu_post - MMT - Sham_post	MMT	0.603036	0.00883035	**
k__Bacteria|p__Proteobacteria|c__Deltaproteobacteria|o__Desulfuromonadales	Acu_post - MMT - Sham_post	Acu_post	0.601738	0.00432943	**
k__Bacteria|p__Firmicutes|c__Clostridia|o__Clostridiales|f__unclassified|g__Levyella	Acu_post - MMT - Sham_post	Acu_post	0.597083	0.0156055	*
k__Bacteria|p__Firmicutes|c__Clostridia|o__Clostridiales|f__unclassified|g__Levyella|s__Levyella_massiliensis	Acu_post - MMT - Sham_post	Acu_post	0.597083	0.0156055	*
k__Bacteria|p__Nitrospirae|c__Nitrospira|o__Nitrospirales|f__Nitrospiraceae	Acu_post - MMT - Sham_post	Sham_post	0.591597	0.0273897	*
k__Bacteria|p__Nitrospirae|c__Nitrospira|o__Nitrospirales	Acu_post - MMT - Sham_post	Sham_post	0.590836	0.0293774	*
k__Bacteria|p__Nitrospirae|c__Nitrospira	Acu_post - MMT - Sham_post	Sham_post	0.590574	0.0280846	*
k__Bacteria|p__Firmicutes|c__Bacilli|o__Lactobacillales|f__Lactobacillaceae|g__Lactobacillus|s__Lactobacillus_coryniformis	Acu_post - MMT - Sham_post	Sham_post	0.58484	0.0218691	*
k__Bacteria|p__Proteobacteria|c__Deltaproteobacteria|o__Desulfovibrionales|f__Desulfomicrobiaceae|g__Desulfomicrobium	Acu_post - MMT - Sham_post	Acu_post	0.58265	0.00322909	**
k__Bacteria|p__Proteobacteria|c__Gammaproteobacteria|o__Enterobacterales|f__Enterobacteriaceae|g__Enterobacter|s__Enterobacter_sp._MGH_14	Acu_post - MMT - Sham_post	MMT	0.577618	0.0308481	*
k__Bacteria|p__Proteobacteria|c__Gammaproteobacteria|o__Enterobacterales|f__Enterobacteriaceae|g__Leclercia|s__Leclercia_adecarboxylata	Acu_post - MMT - Sham_post	MMT	0.572342	0.0130168	*
k__Fungi|p__Basidiomycota|c__Agaricomycetes|o__Agaricales	Acu_post - MMT - Sham_post	Sham_post	0.562507	0.0325895	*
k__Bacteria|p__Bacteroidetes|c__unclassified|o__unclassified|f__unclassified|g__unclassified|s__Bacteroidetes_bacterium_ADurb.BinA012	Acu_post - MMT - Sham_post	Sham_post	0.557525	0.0166186	*
k__Bacteria|p__Proteobacteria|c__Gammaproteobacteria|o__Enterobacterales|f__Enterobacteriaceae|g__Enterobacter|s__Enterobacter_sichuanensis	Acu_post - MMT - Sham_post	MMT	0.552879	0.0434955	*
k__Bacteria|p__Proteobacteria|c__Gammaproteobacteria|o__Enterobacterales|f__Enterobacteriaceae|g__Enterobacter|s__Enterobacter_sp._MGH128	Acu_post - MMT - Sham_post	MMT	0.550539	0.00875546	**
k__Bacteria|p__Firmicutes|c__Negativicutes|o__Selenomonadales|f__Selenomonadaceae|g__Selenomonas|s__Selenomonas_massiliensis	Acu_post - MMT - Sham_post	Sham_post	0.549652	0.0299854	*
k__Bacteria|p__Proteobacteria|c__Gammaproteobacteria|o__Enterobacterales|f__Enterobacteriaceae|g__Enterobacter|s__Enterobacter_sp._CGMCC_5087	Acu_post - MMT - Sham_post	MMT	0.544152	7.24E-05	***
k__Bacteria|p__Firmicutes|c__Bacilli|o__Lactobacillales|f__Lactobacillaceae|g__Lactobacillus|s__Lactobacillus_sp._UMNPBX12	Acu_post - MMT - Sham_post	Acu_post	0.540554	0.0113085	*
k__Bacteria|p__Proteobacteria|c__Gammaproteobacteria|o__Enterobacterales|f__Enterobacteriaceae|g__Enterobacter|s__Enterobacter_sp._SECR19-1250	Acu_post - MMT - Sham_post	MMT	0.538605	0.0100148	*
k__Bacteria|p__Bacteroidetes|c__Cytophagia|o__Cytophagales|f__Cytophagaceae|g__unclassified|s__Cytophagaceae_bacterium_SJW1-29	Acu_post - MMT - Sham_post	Acu_post	0.534371	0.0498766	*
k__Bacteria|p__Proteobacteria|c__Gammaproteobacteria|o__Enterobacterales|f__Enterobacteriaceae|g__Enterobacter|s__Enterobacter_sp._WCHEn090032	Acu_post - MMT - Sham_post	MMT	0.532753	0.00463716	**
k__Bacteria|p__Fibrobacteres|c__Fibrobacteria|o__Fibrobacterales|f__Fibrobacteraceae|g__Fibrobacter|s__Fibrobacter_sp._UWB16	Acu_post - MMT - Sham_post	Acu_post	0.532182	0.0370773	*
k__Bacteria|p__Proteobacteria|c__Gammaproteobacteria|o__Enterobacterales|f__Enterobacteriaceae|g__Enterobacter|s__Enterobacter_cloacae_complex_sp.	Acu_post - MMT - Sham_post	MMT	0.526743	0.00412164	**
k__Bacteria|p__Firmicutes|c__Bacilli|o__Lactobacillales|f__Carnobacteriaceae|g__Carnobacterium	Acu_post - MMT - Sham_post	Sham_post	0.524329	0.0439967	*
k__Bacteria|p__Proteobacteria|c__Deltaproteobacteria|o__Desulfovibrionales|f__Desulfomicrobiaceae	Acu_post - MMT - Sham_post	Acu_post	0.521373	0.0161895	*
k__Bacteria|p__Firmicutes|c__Clostridia|o__unclassified|f__unclassified|g__unclassified|s__Clostridia_bacterium_UC5.1-2F7	Acu_post - MMT - Sham_post	Acu_post	0.509745	0.0380916	*
k__Bacteria|p__Firmicutes|c__Bacilli|o__Bacillales|f__Paenibacillaceae|g__Paenibacillus|s__Paenibacillus_sp._P22	Acu_post - MMT - Sham_post	Sham_post	0.504653	0.0497344	*
k__Viruses|p__Uroviricota|c__Caudoviricetes|o__Caudovirales|f__Ackermannviridae|g__Taipeivirus|s__Klebsiella_virus_Menlow	Acu_post - MMT - Sham_post	Acu_post	0.50385	0.00717782	**
k__Viruses|p__Uroviricota|c__Caudoviricetes|o__Caudovirales|f__Ackermannviridae|g__Taipeivirus|s__Klebsiella_phage_Magnus	Acu_post - MMT - Sham_post	Acu_post	0.499846	0.015942	*
k__Bacteria|p__Firmicutes|c__Negativicutes|o__Veillonellales|f__Veillonellaceae|g__unclassified|s__Veillonellaceae_bacterium_SB90	Acu_post - MMT - Sham_post	Acu_post	0.498622	0.0130749	*
k__Bacteria|p__Firmicutes|c__unclassified|o__unclassified|f__unclassified|g__unclassified|s__Firmicutes_bacterium_CAG:321	Acu_post - MMT - Sham_post	Acu_post	0.494404	0.0331333	*
k__Viruses|p__Uroviricota|c__Caudoviricetes|o__Caudovirales|f__Podoviridae|g__unclassified|s__Citrobacter_phage_CVT22	Acu_post - MMT - Sham_post	Acu_post	0.491292	0.0473283	*
k__Bacteria|p__Proteobacteria|c__Deltaproteobacteria|o__Myxococcales|f__Myxococcaceae|g__Corallococcus	Acu_post - MMT - Sham_post	Sham_post	0.490253	0.0322157	*
k__Fungi|p__Chytridiomycota|c__Chytridiomycetes	Acu_post - MMT - Sham_post	Sham_post	0.480142	0.00900709	**
k__Bacteria|p__Bacteroidetes|c__Flavobacteriia|o__Flavobacteriales|f__Crocinitomicaceae|g__Brumimicrobium|s__Brumimicrobium_glaciale	Acu_post - MMT - Sham_post	Acu_post	0.477894	0.0290945	*
k__Bacteria|p__Bacteroidetes|c__Bacteroidia|o__Bacteroidales|f__Prevotellaceae|g__Prevotella|s__Prevotella_sp._BP1-148	Acu_post - MMT - Sham_post	Sham_post	0.47723	0.04934	*
k__Bacteria|p__Proteobacteria|c__Gammaproteobacteria|o__Enterobacterales|f__Enterobacteriaceae|g__Enterobacter|s__Enterobacter_sp._50588862	Acu_post - MMT - Sham_post	MMT	0.476336	0.00547232	**
k__Bacteria|p__Proteobacteria|c__Gammaproteobacteria|o__Enterobacterales|f__Enterobacteriaceae|g__Enterobacter|s__Enterobacter_sp._HMSC16D10	Acu_post - MMT - Sham_post	MMT	0.465197	0.00462591	**
k__Bacteria|p__Bacteroidetes|c__Bacteroidia|o__Bacteroidales|f__Prevotellaceae|g__Prevotella|s__Prevotella_conceptionensis	Acu_post - MMT - Sham_post	Sham_post	0.464098	0.0301639	*
k__Bacteria|p__Firmicutes|c__unclassified|o__unclassified|f__unclassified|g__unclassified|s__Firmicutes_bacterium_HGW-Firmicutes-2	Acu_post - MMT - Sham_post	Sham_post	0.460943	0.0037397	**
k__Bacteria|p__Proteobacteria|c__Epsilonproteobacteria|o__Campylobacterales|f__Campylobacteraceae|g__Arcobacter|s__Arcobacter_lekithochrous	Acu_post - MMT - Sham_post	Acu_post	0.460031	0.00355789	**
k__Bacteria|p__Proteobacteria|c__Gammaproteobacteria|o__Enterobacterales|f__Enterobacteriaceae|g__Enterobacter|s__Enterobacter_sp._B509	Acu_post - MMT - Sham_post	MMT	0.459318	0.00195205	**
k__Viruses|p__Artverviricota|c__Revtraviricetes|o__Ortervirales|f__Caulimoviridae|g__Soymovirus	Acu_post - MMT - Sham_post	Acu_post	0.453169	0.0484519	*
k__Viruses|p__Uroviricota|c__Caudoviricetes|o__Caudovirales|f__Autographiviridae|g__Gajwadongvirus|s__Pseudomonas_phage_MR4	Acu_post - MMT - Sham_post	Acu_post	0.452362	0.0423504	*
k__Bacteria|p__Cyanobacteria|c__Oscillatoriophycideae|o__Chroococcales|f__Aphanothecaceae|g__Halothece	Acu_post - MMT - Sham_post	Acu_post	0.45161	0.037572	*
k__Bacteria|p__Cyanobacteria|c__Oscillatoriophycideae|o__Chroococcales|f__Aphanothecaceae|g__Halothece|s__Halothece_sp._PCC_7418	Acu_post - MMT - Sham_post	Acu_post	0.45161	0.037572	*
k__Viruses|p__Uroviricota|c__Caudoviricetes|o__Caudovirales|f__Siphoviridae|g__unclassified|s__Klebsiella_phage_YX3973	Acu_post - MMT - Sham_post	Acu_post	0.451026	0.0296921	*
k__Viruses|p__Uroviricota|c__Caudoviricetes|o__Caudovirales|f__Myoviridae|g__Felixounavirus	Acu_post - MMT - Sham_post	Acu_post	0.449712	0.00207495	**
k__Bacteria|p__Actinobacteria|c__Actinobacteria|o__Bifidobacteriales|f__Bifidobacteriaceae|g__Bifidobacterium|s__Bifidobacterium_ramosum	Acu_post - MMT - Sham_post	Acu_post	0.448555	0.0440019	*
k__Bacteria|p__Proteobacteria|c__Gammaproteobacteria|o__Enterobacterales|f__Enterobacteriaceae|g__Enterobacter|s__Enterobacter_sp._NFIX58	Acu_post - MMT - Sham_post	MMT	0.448541	0.00236264	**
k__Viruses|p__Uroviricota|c__Caudoviricetes|o__Caudovirales|f__Siphoviridae|g__unclassified|s__Escherichia_phage_mEp460_ev081	Acu_post - MMT - Sham_post	Acu_post	0.445431	0.0229807	*
k__Bacteria|p__Cyanobacteria|c__Oscillatoriophycideae|o__Chroococcales|f__Aphanothecaceae	Acu_post - MMT - Sham_post	Sham_post	0.443912	0.0177695	*
k__Bacteria|p__Proteobacteria|c__Gammaproteobacteria|o__Enterobacterales|f__Enterobacteriaceae|g__Enterobacter|s__Enterobacter_sp._M4-VN	Acu_post - MMT - Sham_post	MMT	0.442624	0.018622	*
k__Bacteria|p__Proteobacteria|c__Gammaproteobacteria|o__Enterobacterales|f__Enterobacteriaceae|g__Klebsiella|s__Klebsiella_huaxiensis	Acu_post - MMT - Sham_post	MMT	0.44255	0.0210868	*
k__Viruses|p__unclassified|c__unclassified|o__unclassified|f__unclassified|g__unclassified|s__DP_phage	Acu_post - MMT - Sham_post	Sham_post	0.441173	0.000731142	***
k__Viruses|p__Uroviricota|c__Caudoviricetes|o__Caudovirales|f__Autographiviridae|g__Tuodvirus	Acu_post - MMT - Sham_post	Acu_post	0.439235	0.0122495	*
k__Viruses|p__Uroviricota|c__Caudoviricetes|o__Caudovirales|f__Autographiviridae|g__Tuodvirus|s__Lelliottia_virus_phD2B	Acu_post - MMT - Sham_post	Acu_post	0.439235	0.0122495	*
k__Bacteria|p__Bacteroidetes|c__Bacteroidia|o__Bacteroidales|f__Prevotellaceae|g__Prevotella|s__Prevotella_sp._DNF00663	Acu_post - MMT - Sham_post	Sham_post	0.438214	0.0183234	*
k__Bacteria|p__Proteobacteria|c__Gammaproteobacteria|o__Pseudomonadales|f__Moraxellaceae|g__Acinetobacter|s__Acinetobacter_brisouii	Acu_post - MMT - Sham_post	Sham_post	0.438002	0.0157311	*
k__Bacteria|p__Bacteroidetes|c__Sphingobacteriia|o__Sphingobacteriales|f__Sphingobacteriaceae|g__Sphingobacterium|s__Sphingobacterium_faecium	Acu_post - MMT - Sham_post	MMT	0.436621	0.00660651	**
k__Viruses|p__Uroviricota|c__Caudoviricetes|o__Caudovirales|f__Ackermannviridae|g__Taipeivirus|s__Klebsiella_virus_KpS110	Acu_post - MMT - Sham_post	Acu_post	0.434326	0.00717782	**
k__Bacteria|p__Firmicutes|c__Bacilli|o__Lactobacillales|f__Carnobacteriaceae|g__Trichococcus	Acu_post - MMT - Sham_post	Sham_post	0.431912	0.0229513	*
k__Bacteria|p__Firmicutes|c__Erysipelotrichia|o__Erysipelotrichales|f__Erysipelotrichaceae|g__Catenibacterium|s__Catenibacterium_sp._AM22-6LB	Acu_post - MMT - Sham_post	Acu_post	0.431063	0.0173143	*
k__Fungi|p__Mucoromycota|c__Mucoromycetes|o__Mucorales|f__Rhizopodaceae	Acu_post - MMT - Sham_post	Sham_post	0.4308	0.0174387	*
k__Fungi|p__Mucoromycota|c__Mucoromycetes|o__Mucorales|f__Rhizopodaceae|g__Rhizopus	Acu_post - MMT - Sham_post	Sham_post	0.4308	0.0174387	*
k__Bacteria|p__Firmicutes|c__Tissierellia|o__Tissierellales|f__Peptoniphilaceae|g__Anaerosphaera|s__Anaerosphaera_aminiphila	Acu_post - MMT - Sham_post	Sham_post	0.426387	0.0178049	*
k__Bacteria|p__Firmicutes|c__Clostridia|o__Clostridiales|f__Clostridiaceae|g__Clostridium|s__Clostridium_carnis	Acu_post - MMT - Sham_post	Acu_post	0.418261	0.0459163	*
k__Viruses|p__Uroviricota|c__Caudoviricetes|o__Caudovirales|f__Ackermannviridae|g__unclassified	Acu_post - MMT - Sham_post	Acu_post	0.415093	0.0497656	*
k__Bacteria|p__Firmicutes|c__Erysipelotrichia|o__Erysipelotrichales|f__Erysipelotrichaceae|g__Erysipelatoclostridium|s__Erysipelatoclostridium_sp._An15	Acu_post - MMT - Sham_post	Sham_post	0.40915	0.00389226	**
k__Fungi|p__Ascomycota|c__Saccharomycetes	Acu_post - MMT - Sham_post	Sham_post	0.407426	0.00228025	**
k__Fungi|p__Ascomycota|c__Saccharomycetes|o__Saccharomycetales	Acu_post - MMT - Sham_post	Sham_post	0.407426	0.00228025	**
k__Bacteria|p__Proteobacteria|c__Gammaproteobacteria|o__Enterobacterales|f__Enterobacteriaceae|g__Enterobacter|s__Enterobacter_sp._T1-1	Acu_post - MMT - Sham_post	MMT	0.403909	0.00436949	**
k__Bacteria|p__Proteobacteria|c__Alphaproteobacteria|o__Rhizobiales|f__Rhodobiaceae|g__Parvibaculum|s__Parvibaculum_sp.	Acu_post - MMT - Sham_post	Sham_post	0.396586	0.0097469	**
k__Bacteria|p__Proteobacteria|c__Gammaproteobacteria|o__Enterobacterales|f__Enterobacteriaceae|g__Enterobacter|s__Enterobacter_sp._GER_MD16_1505_Eko_090	Acu_post - MMT - Sham_post	MMT	0.391671	0.00288471	**
k__Bacteria|p__Bacteroidetes|c__Sphingobacteriia|o__Sphingobacteriales|f__unclassified|g__unclassified|s__Sphingobacteriales_bacterium_46-32	Acu_post - MMT - Sham_post	Acu_post	0.390979	0.0480827	*
k__Viruses|p__Uroviricota|c__Caudoviricetes|o__Caudovirales|f__Ackermannviridae|g__Taipeivirus|s__Escherichia_virus_KWBSE43-6	Acu_post - MMT - Sham_post	Acu_post	0.388786	0.00388653	**
k__Bacteria|p__Proteobacteria|c__Gammaproteobacteria|o__Enterobacterales|f__Enterobacteriaceae|g__Enterobacter|s__Enterobacter_sp._A8	Acu_post - MMT - Sham_post	MMT	0.386432	0.00502362	**
k__Bacteria|p__Firmicutes|c__Bacilli|o__Lactobacillales|f__Enterococcaceae|g__Enterococcus|s__Enterococcus_saccharolyticus	Acu_post - MMT - Sham_post	MMT	0.382688	0.0451044	*
k__Bacteria|p__Cyanobacteria|c__Oscillatoriophycideae|o__Oscillatoriales|f__Oscillatoriaceae	Acu_post - MMT - Sham_post	Acu_post	0.380793	0.00577907	**
k__Bacteria|p__Firmicutes|c__Clostridia|o__Clostridiales|f__Lachnospiraceae|g__Lacrimispora|s__Lacrimispora_aerotolerans	Acu_post - MMT - Sham_post	Acu_post	0.376296	0.0225518	*
k__Viruses|p__Artverviricota|c__Revtraviricetes|o__Ortervirales|f__Caulimoviridae|g__Soymovirus|s__Cestrum_yellow_leaf_curling_virus	Acu_post - MMT - Sham_post	Acu_post	0.372399	0.0288186	*
k__Bacteria|p__Tenericutes|c__Mollicutes|o__Acholeplasmatales|f__Acholeplasmataceae|g__Acholeplasma|s__Acholeplasma_sp._CAG:878	Acu_post - MMT - Sham_post	Acu_post	0.359123	0.0190699	*
k__Fungi|p__Basidiomycota|c__Agaricomycetes|o__Polyporales	Acu_post - MMT - Sham_post	Sham_post	0.358057	0.00964202	**
k__Bacteria|p__Firmicutes|c__Clostridia|o__Clostridiales|f__Clostridiaceae|g__Clostridium|s__Clostridium_sp._CAG:273	Acu_post - MMT - Sham_post	Acu_post	0.355753	0.0255754	*
k__Bacteria|p__Proteobacteria|c__Gammaproteobacteria|o__Enterobacterales|f__Enterobacteriaceae|g__Enterobacter|s__Enterobacter_cloacae_complex_sp._2DZ2F20B	Acu_post - MMT - Sham_post	Sham_post	0.354841	0.0368384	*
k__Bacteria|p__Proteobacteria|c__Deltaproteobacteria|o__Desulfovibrionales|f__Desulfovibrionaceae|g__Lawsonia	Acu_post - MMT - Sham_post	Acu_post	0.35464	0.0285166	*
k__Bacteria|p__Proteobacteria|c__Deltaproteobacteria|o__Desulfovibrionales|f__Desulfovibrionaceae|g__Lawsonia|s__Lawsonia_intracellularis	Acu_post - MMT - Sham_post	Acu_post	0.35464	0.0285166	*
k__Bacteria|p__Proteobacteria|c__Gammaproteobacteria|o__Enterobacterales|f__Enterobacteriaceae|g__Enterobacter|s__Enterobacter_sp._BIDMC92	Acu_post - MMT - Sham_post	MMT	0.352578	0.00151199	**
k__Bacteria|p__Firmicutes|c__Clostridia|o__unclassified|f__unclassified|g__unclassified|s__Clostridia_bacterium_UC5.1-1D1	Acu_post - MMT - Sham_post	Acu_post	0.352098	0.0375039	*
k__Bacteria|p__Firmicutes|c__Bacilli|o__Bacillales|f__Paenibacillaceae|g__Saccharibacillus|s__Saccharibacillus_endophyticus	Acu_post - MMT - Sham_post	Acu_post	0.348999	0.0264846	*
k__Bacteria|p__Proteobacteria|c__Deltaproteobacteria|o__Desulfuromonadales|f__Geobacteraceae|g__Geobacter|s__Geobacter_sulfurreducens	Acu_post - MMT - Sham_post	Acu_post	0.348084	0.00730456	**
k__Bacteria|p__Proteobacteria|c__Gammaproteobacteria|o__Enterobacterales|f__Enterobacteriaceae|g__Enterobacter|s__Enterobacter_chuandaensis	Acu_post - MMT - Sham_post	MMT	0.348068	0.0385762	*
k__Bacteria|p__Proteobacteria|c__Deltaproteobacteria|o__Desulfovibrionales|f__Desulfovibrionaceae|g__Desulfovibrio|s__Desulfovibrio_alaskensis	Acu_post - MMT - Sham_post	Acu_post	0.346806	0.00572162	**
k__Bacteria|p__Proteobacteria|c__Gammaproteobacteria|o__Enterobacterales|f__Yersiniaceae|g__Serratia|s__Serratia_plymuthica	Acu_post - MMT - Sham_post	MMT	0.344983	0.0140777	*
k__Viruses|p__Uroviricota|c__Caudoviricetes|o__Caudovirales|f__Siphoviridae|g__unclassified|s__Lactobacillus_phage_JNU_P5	Acu_post - MMT - Sham_post	Acu_post	0.340848	0.0409261	*
k__Bacteria|p__Firmicutes|c__Bacilli|o__Lactobacillales|f__Enterococcaceae|g__Vagococcus|s__Vagococcus_teuberi	Acu_post - MMT - Sham_post	Acu_post	0.340354	0.0236522	*
k__Bacteria|p__Firmicutes|c__Bacilli|o__Bacillales|f__Paenibacillaceae|g__Fontibacillus	Acu_post - MMT - Sham_post	Sham_post	0.338068	0.0484933	*
k__Fungi|p__Basidiomycota|c__Exobasidiomycetes	Acu_post - MMT - Sham_post	Sham_post	0.337807	0.0323183	*
k__Bacteria|p__Firmicutes|c__Bacilli|o__Lactobacillales|f__Streptococcaceae|g__Streptococcus|s__Streptococcus_sp._2_1_36FAA	Acu_post - MMT - Sham_post	Acu_post	0.333674	0.0357046	*
k__Bacteria|p__Proteobacteria|c__Deltaproteobacteria|o__Myxococcales|f__Myxococcaceae|g__Corallococcus|s__Corallococcus_interemptor	Acu_post - MMT - Sham_post	Sham_post	0.332703	0.0348754	*
k__Bacteria|p__Proteobacteria|c__Deltaproteobacteria|o__Desulfobacterales|f__Desulfobulbaceae|g__Desulforhopalus|s__Desulforhopalus_sp._IMCC35007	Acu_post - MMT - Sham_post	Acu_post	0.332023	0.0290486	*
k__Viruses|p__Uroviricota|c__Caudoviricetes|o__Caudovirales|f__Myoviridae|g__Alcyoneusvirus	Acu_post - MMT - Sham_post	Acu_post	0.331922	0.00464248	**
k__Viruses|p__Uroviricota|c__Caudoviricetes|o__Caudovirales|f__Myoviridae|g__Alcyoneusvirus|s__Klebsiella_virus_K64-1	Acu_post - MMT - Sham_post	Acu_post	0.331922	0.00464248	**
k__Bacteria|p__Proteobacteria|c__Gammaproteobacteria|o__Enterobacterales|f__Enterobacteriaceae|g__unclassified|s__[Erwinia]_teleogrylli	Acu_post - MMT - Sham_post	MMT	0.326653	0.022547	*
k__Bacteria|p__Proteobacteria|c__Gammaproteobacteria|o__Enterobacterales|f__Enterobacteriaceae|g__Enterobacter|s__Enterobacter_sp._JMULE2	Acu_post - MMT - Sham_post	MMT	0.32346	0.00065357	***
k__Bacteria|p__Proteobacteria|c__Epsilonproteobacteria|o__Campylobacterales|f__Campylobacteraceae|g__Arcobacter|s__Arcobacter_thereius	Acu_post - MMT - Sham_post	Acu_post	0.323414	0.0433675	*
k__Bacteria|p__Nitrospirae|c__Nitrospira|o__Nitrospirales|f__Nitrospiraceae|g__unclassified	Acu_post - MMT - Sham_post	Sham_post	0.323318	0.0460026	*
k__Bacteria|p__Nitrospirae|c__Nitrospira|o__Nitrospirales|f__Nitrospiraceae|g__unclassified|s__Nitrospiraceae_bacterium	Acu_post - MMT - Sham_post	Sham_post	0.323318	0.0460026	*
k__Bacteria|p__Bacteroidetes|c__Sphingobacteriia|o__Sphingobacteriales|f__Sphingobacteriaceae|g__Pedobacter|s__Pedobacter_himalayensis	Acu_post - MMT - Sham_post	MMT	0.321301	0.0329232	*
k__Bacteria|p__Firmicutes|c__Bacilli|o__Bacillales|f__Paenibacillaceae|g__Paenibacillus|s__Paenibacillus_sp._FSL_R7-0331	Acu_post - MMT - Sham_post	Acu_post	0.321069	0.0100541	*
k__Fungi|p__Zoopagomycota	Acu_post - MMT - Sham_post	Sham_post	0.32006	0.0170777	*
k__Bacteria|p__Firmicutes|c__Bacilli|o__Bacillales|f__Listeriaceae|g__Listeria|s__Listeria_costaricensis	Acu_post - MMT - Sham_post	Acu_post	0.318867	0.0198697	*
k__Viruses|p__Uroviricota|c__Caudoviricetes|o__Caudovirales|f__Autographiviridae|g__Acadevirus	Acu_post - MMT - Sham_post	Acu_post	0.317671	0.000126863	***
k__Bacteria|p__Proteobacteria|c__Betaproteobacteria|o__Burkholderiales|f__Burkholderiaceae|g__Burkholderia|s__Candidatus_Burkholderia_brachyanthoides	Acu_post - MMT - Sham_post	Sham_post	0.317208	0.0307216	*
k__Archaea|p__Euryarchaeota|c__Methanomicrobia|o__Methanosarcinales|f__Methanosarcinaceae|g__Methanohalophilus	Acu_post - MMT - Sham_post	Acu_post	0.317189	0.0373013	*
k__Bacteria|p__Proteobacteria|c__Gammaproteobacteria|o__Enterobacterales|f__Enterobacteriaceae|g__Enterobacter|s__Enterobacter_sp._ODB01	Acu_post - MMT - Sham_post	MMT	0.316799	0.0192558	*
k__Bacteria|p__Proteobacteria|c__Gammaproteobacteria|o__Enterobacterales|f__Enterobacteriaceae|g__Enterobacter|s__Enterobacter_sp._HPCN14	Acu_post - MMT - Sham_post	MMT	0.316661	0.0379358	*
k__Bacteria|p__Proteobacteria|c__Gammaproteobacteria|o__Enterobacterales|f__Enterobacteriaceae|g__Enterobacter|s__Enterobacter_sp._EGD-HP1	Acu_post - MMT - Sham_post	MMT	0.315575	0.032398	*
k__Bacteria|p__Proteobacteria|c__Gammaproteobacteria|o__Alteromonadales|f__Pseudoalteromonadaceae|g__Algicola	Acu_post - MMT - Sham_post	Acu_post	0.311756	0.0130749	*
k__Bacteria|p__Proteobacteria|c__Gammaproteobacteria|o__Alteromonadales|f__Pseudoalteromonadaceae|g__Algicola|s__Algicola_sp.	Acu_post - MMT - Sham_post	Acu_post	0.311756	0.0130749	*
k__Bacteria|p__Proteobacteria|c__Gammaproteobacteria|o__Enterobacterales|f__Enterobacteriaceae|g__Leclercia|s__Leclercia_sp._W6	Acu_post - MMT - Sham_post	Sham_post	0.311362	0.020259	*
k__Bacteria|p__Firmicutes|c__Bacilli|o__Bacillales|f__Bacillaceae|g__Bacillus|s__Bacillus_sp._N35-10-4	Acu_post - MMT - Sham_post	Acu_post	0.308372	0.00717782	**
k__Viruses|p__Uroviricota|c__Caudoviricetes|o__Caudovirales|f__Siphoviridae|g__unclassified|s__Salmonella_virus_KFS-SE2	Acu_post - MMT - Sham_post	Acu_post	0.308116	0.00297975	**
k__Bacteria|p__Firmicutes|c__Bacilli|o__Lactobacillales|f__Streptococcaceae|g__Streptococcus|s__Streptococcus_sp._HMSC062B01	Acu_post - MMT - Sham_post	Acu_post	0.305802	0.0490973	*
k__Bacteria|p__Proteobacteria|c__Deltaproteobacteria|o__Desulfovibrionales|f__Desulfovibrionaceae|g__Desulfovibrio|s__Desulfovibrio_intestinalis	Acu_post - MMT - Sham_post	Acu_post	0.302887	0.0388969	*
k__Bacteria|p__Firmicutes|c__Bacilli|o__Lactobacillales|f__Lactobacillaceae|g__Lactobacillus|s__Lactobacillus_sp._218-10	Acu_post - MMT - Sham_post	Acu_post	0.302053	0.0230806	*
k__Bacteria|p__Proteobacteria|c__Gammaproteobacteria|o__Enterobacterales|f__Enterobacteriaceae|g__Enterobacter|s__Enterobacter_cloacae_complex_sp._743-2DZ2F-22B	Acu_post - MMT - Sham_post	MMT	0.301591	0.030804	*
k__Viruses|p__Lenarviricota|c__Howeltoviricetes|o__Cryppavirales|f__Mitoviridae|g__Mitovirus|s__Beta_vulgaris_mitovirus_1	Acu_post - MMT - Sham_post	Acu_post	0.300771	0.00969843	**
k__Bacteria|p__Proteobacteria|c__Gammaproteobacteria|o__Oceanospirillales|f__Halomonadaceae|g__Halomonas|s__Halomonas_sp._MG34	Acu_post - MMT - Sham_post	Acu_post	0.300149	0.0262205	*
k__Bacteria|p__Proteobacteria|c__Gammaproteobacteria|o__Enterobacterales|f__Enterobacteriaceae|g__Raoultella|s__Raoultella_sp._T31	Acu_post - MMT - Sham_post	MMT	0.299007	0.0282676	*
k__Bacteria|p__Proteobacteria|c__Deltaproteobacteria|o__unclassified|f__unclassified|g__unclassified|s__Olavius_algarvensis_Delta_1_endosymbiont	Acu_post - MMT - Sham_post	Acu_post	0.298444	0.00596587	**
k__Bacteria|p__Dictyoglomi|c__Dictyoglomia|o__Dictyoglomales|f__Dictyoglomaceae|g__Dictyoglomus|s__Dictyoglomus_thermophilum	Acu_post - MMT - Sham_post	Acu_post	0.298394	0.0282332	*
k__Bacteria|p__Bacteroidetes|c__Flavobacteriia|o__Flavobacteriales|f__Flavobacteriaceae|g__Leeuwenhoekiella|s__Leeuwenhoekiella_marinoflava	Acu_post - MMT - Sham_post	Acu_post	0.297021	0.023498	*
k__Bacteria|p__Proteobacteria|c__Gammaproteobacteria|o__Enterobacterales|f__Enterobacteriaceae|g__Enterobacter|s__Enterobacter_sp._T2	Acu_post - MMT - Sham_post	MMT	0.296294	0.0345817	*
k__Bacteria|p__Fibrobacteres|c__Fibrobacteria|o__Fibrobacterales|f__Fibrobacteraceae|g__Fibrobacter|s__Fibrobacter_sp._UWB3	Acu_post - MMT - Sham_post	Acu_post	0.29504	0.0499831	*
k__Bacteria|p__Proteobacteria|c__Gammaproteobacteria|o__Enterobacterales|f__Enterobacteriaceae|g__Enterobacter|s__Enterobacter_sp._MGH_3	Acu_post - MMT - Sham_post	MMT	0.294342	0.017435	*
k__Bacteria|p__Proteobacteria|c__Gammaproteobacteria|o__Enterobacterales|f__Enterobacteriaceae|g__Enterobacter|s__Enterobacter_cloacae_complex_sp._3DZ3S2B	Acu_post - MMT - Sham_post	MMT	0.294207	0.00768804	**
k__Bacteria|p__Proteobacteria|c__Gammaproteobacteria|o__Enterobacterales|f__Enterobacteriaceae|g__Enterobacter|s__Enterobacter_soli	Acu_post - MMT - Sham_post	MMT	0.293279	0.0166844	*
k__Bacteria|p__Armatimonadetes|c__Chthonomonadetes|o__Chthonomonadales|f__unclassified	Acu_post - MMT - Sham_post	Acu_post	0.292813	0.0228052	*
k__Bacteria|p__Armatimonadetes|c__Chthonomonadetes|o__Chthonomonadales|f__unclassified|g__unclassified	Acu_post - MMT - Sham_post	Acu_post	0.292813	0.0228052	*
k__Bacteria|p__Armatimonadetes|c__Chthonomonadetes|o__Chthonomonadales|f__unclassified|g__unclassified|s__Chthonomonadales_bacterium	Acu_post - MMT - Sham_post	Acu_post	0.292813	0.0228052	*
k__Bacteria|p__Proteobacteria|c__Betaproteobacteria|o__Burkholderiales|f__Burkholderiaceae|g__Paraburkholderia|s__Paraburkholderia_sp._BCC1885	Acu_post - MMT - Sham_post	Acu_post	0.291929	0.00189371	**
k__Bacteria|p__Proteobacteria|c__Alphaproteobacteria|o__Rhizobiales|f__Phyllobacteriaceae|g__Mesorhizobium|s__Mesorhizobium_sp._M6A.T.Cr.TU.014.01.1.1	Acu_post - MMT - Sham_post	Acu_post	0.280645	0.0409551	*
k__Bacteria|p__Tenericutes|c__Mollicutes|o__Mycoplasmatales|f__Mycoplasmataceae|g__Mycoplasma|s__Mycoplasma_sp._CAG:472	Acu_post - MMT - Sham_post	Sham_post	0.279887	0.0158283	*
k__Bacteria|p__Bacteroidetes|c__Flavobacteriia|o__Flavobacteriales|f__Flavobacteriaceae|g__Muricauda|s__Muricauda_sp._CP2A	Acu_post - MMT - Sham_post	Acu_post	0.277607	0.00895659	**
k__Viruses|p__Uroviricota|c__Caudoviricetes|o__Caudovirales|f__Autographiviridae|g__Axomammavirus	Acu_post - MMT - Sham_post	Acu_post	0.275455	0.000134894	***
k__Viruses|p__Uroviricota|c__Caudoviricetes|o__Caudovirales|f__Autographiviridae|g__Axomammavirus|s__Pectobacterium_phage_POP72	Acu_post - MMT - Sham_post	Acu_post	0.275455	0.000134894	***
k__Bacteria|p__Fusobacteria|c__Fusobacteriia|o__Fusobacteriales|f__Fusobacteriaceae|g__Fusobacterium|s__Fusobacterium_sp._oral_taxon_370	Acu_post - MMT - Sham_post	Sham_post	0.275337	0.0253845	*
k__Bacteria|p__Proteobacteria|c__Gammaproteobacteria|o__Enterobacterales|f__Enterobacteriaceae|g__Klebsiella|s__Klebsiella_sp._AA405	Acu_post - MMT - Sham_post	MMT	0.275015	0.0400587	*
k__Bacteria|p__Proteobacteria|c__Gammaproteobacteria|o__Alteromonadales|f__Ferrimonadaceae|g__Paraferrimonas|s__Paraferrimonas_sp._SM1919	Acu_post - MMT - Sham_post	Acu_post	0.274046	0.0166941	*
k__Bacteria|p__Proteobacteria|c__Deltaproteobacteria|o__Desulfovibrionales|f__Desulfovibrionaceae|g__Desulfovibrio|s__Desulfovibrio_cuneatus	Acu_post - MMT - Sham_post	Acu_post	0.27307	0.0412261	*
k__Bacteria|p__Proteobacteria|c__Gammaproteobacteria|o__Enterobacterales|f__Enterobacteriaceae|g__Enterobacter|s__Enterobacter_sp._SENG-6	Acu_post - MMT - Sham_post	MMT	0.27278	0.00862039	**
k__Fungi|p__Basidiomycota|c__Agaricomycetes|o__Russulales	Acu_post - MMT - Sham_post	Sham_post	0.272742	0.0397905	*
k__Bacteria|p__Firmicutes|c__Bacilli|o__Lactobacillales|f__Lactobacillaceae|g__Lactobacillus|s__Lactobacillus_bombi	Acu_post - MMT - Sham_post	Acu_post	0.270117	0.0207306	*
k__Bacteria|p__Firmicutes|c__Bacilli|o__Lactobacillales|f__Aerococcaceae|g__Dolosicoccus	Acu_post - MMT - Sham_post	MMT	0.268024	0.0163414	*
k__Bacteria|p__Firmicutes|c__Bacilli|o__Lactobacillales|f__Aerococcaceae|g__Dolosicoccus|s__Dolosicoccus_paucivorans	Acu_post - MMT - Sham_post	MMT	0.268024	0.0163414	*
k__Bacteria|p__Candidatus_Sumerlaeota|c__unclassified|o__unclassified|f__unclassified|g__unclassified|s__candidate_division_BRC1_bacterium_ADurb.BinA364	Acu_post - MMT - Sham_post	Acu_post	0.266657	0.0428734	*
k__Bacteria|p__Firmicutes|c__unclassified|o__unclassified|f__unclassified|g__unclassified|s__Firmicutes_bacterium_CAG:460	Acu_post - MMT - Sham_post	Acu_post	0.266171	0.00015713	***
k__Bacteria|p__Bacteroidetes|c__Flavobacteriia|o__Flavobacteriales|f__Flavobacteriaceae|g__Maribacter|s__Maribacter_sp._4U21	Acu_post - MMT - Sham_post	Acu_post	0.265084	0.0385635	*
k__Bacteria|p__Tenericutes|c__Mollicutes|o__Acholeplasmatales|f__Acholeplasmataceae|g__Candidatus_Phytoplasma	Acu_post - MMT - Sham_post	Sham_post	0.263756	0.0435021	*
k__Bacteria|p__Proteobacteria|c__Gammaproteobacteria|o__Enterobacterales|f__Enterobacteriaceae|g__Enterobacter|s__Enterobacter_cloacae_complex_sp._ECNIH7	Acu_post - MMT - Sham_post	MMT	0.262076	0.00556228	**
k__Bacteria|p__Tenericutes|c__Mollicutes|o__Mycoplasmatales|f__Mycoplasmataceae|g__Mycoplasma|s__Mycoplasma_sp._CAG:611	Acu_post - MMT - Sham_post	Acu_post	0.262027	0.0166922	*
k__Bacteria|p__Bacteroidetes|c__Chitinophagia|o__Chitinophagales|f__Chitinophagaceae|g__Chitinophaga|s__Chitinophaga_sp._YR573	Acu_post - MMT - Sham_post	Acu_post	0.260511	0.0252592	*
k__Bacteria|p__Proteobacteria|c__Deltaproteobacteria|o__Desulfarculales	Acu_post - MMT - Sham_post	Acu_post	0.260252	0.0117169	*
k__Bacteria|p__Proteobacteria|c__Deltaproteobacteria|o__Desulfarculales|f__Desulfarculaceae	Acu_post - MMT - Sham_post	Acu_post	0.260252	0.0117169	*
k__Bacteria|p__Proteobacteria|c__Gammaproteobacteria|o__Enterobacterales|f__Enterobacteriaceae|g__Enterobacter|s__Enterobacter_sp._ku-bf2	Acu_post - MMT - Sham_post	MMT	0.258016	0.019322	*
k__Bacteria|p__Proteobacteria|c__Gammaproteobacteria|o__Enterobacterales|f__Enterobacteriaceae|g__Enterobacter|s__Enterobacter_genomosp._O	Acu_post - MMT - Sham_post	MMT	0.25668	0.00452869	**
k__Bacteria|p__Proteobacteria|c__Gammaproteobacteria|o__Enterobacterales|f__Enterobacteriaceae|g__Klebsiella|s__Klebsiella_sp._Z2	Acu_post - MMT - Sham_post	Acu_post	0.255848	0.0420675	*
k__Viruses|p__Artverviricota|c__Revtraviricetes|o__Ortervirales|f__Caulimoviridae|g__Caulimovirus|s__Carnation_etched_ring_virus	Acu_post - MMT - Sham_post	Acu_post	0.255009	0.0405284	*
k__Fungi|p__Mucoromycota|c__Glomeromycetes|o__Diversisporales	Acu_post - MMT - Sham_post	Sham_post	0.254905	0.0220386	*
k__Bacteria|p__Proteobacteria|c__Gammaproteobacteria|o__Legionellales|f__Legionellaceae|g__Legionella|s__Legionella_lansingensis	Acu_post - MMT - Sham_post	MMT	0.251229	0.0374724	*
k__Bacteria|p__Proteobacteria|c__Gammaproteobacteria|o__Enterobacterales|f__Enterobacteriaceae|g__Enterobacter|s__Enterobacter_sp._725m/11	Acu_post - MMT - Sham_post	MMT	0.249853	0.00813324	**
k__Bacteria|p__Proteobacteria|c__Gammaproteobacteria|o__Vibrionales|f__Vibrionaceae|g__Vibrio|s__Vibrio_cincinnatiensis	Acu_post - MMT - Sham_post	Acu_post	0.246765	0.0273169	*
k__Bacteria|p__Proteobacteria|c__Deltaproteobacteria|o__Desulfovibrionales|f__Desulfovibrionaceae|g__Desulfovibrio|s__Desulfovibrio_sp._TomC	Acu_post - MMT - Sham_post	Acu_post	0.246621	0.00481239	**
k__Bacteria|p__Proteobacteria|c__Gammaproteobacteria|o__Enterobacterales|f__Enterobacteriaceae|g__Enterobacter|s__Enterobacter_sp._BIDMC87	Acu_post - MMT - Sham_post	MMT	0.246017	0.0369201	*
k__Bacteria|p__Firmicutes|c__Bacilli|o__Lactobacillales|f__Lactobacillaceae|g__Lactobacillus|s__Lactobacillus_amylovorus_CAG:719	Acu_post - MMT - Sham_post	Acu_post	0.242831	0.0404979	*
k__Fungi|p__Chytridiomycota|c__Chytridiomycetes|o__Spizellomycetales	Acu_post - MMT - Sham_post	Sham_post	0.242698	0.0195627	*
k__Fungi|p__Basidiomycota|c__Tremellomycetes	Acu_post - MMT - Sham_post	Sham_post	0.240839	0.00379572	**
k__Bacteria|p__Firmicutes|c__unclassified|o__unclassified|f__unclassified|g__unclassified|s__Firmicutes_bacterium_CAG:582	Acu_post - MMT - Sham_post	Acu_post	0.240389	0.0480005	*
k__Viruses|p__Uroviricota|c__Caudoviricetes|o__Caudovirales|f__Autographiviridae|g__Vectrevirus|s__Escherichia_virus_K1E	Acu_post - MMT - Sham_post	Acu_post	0.239956	0.0018796	**
k__Bacteria|p__Proteobacteria|c__Gammaproteobacteria|o__Enterobacterales|f__Enterobacteriaceae|g__Enterobacter|s__Enterobacter_sp._N18-03635	Acu_post - MMT - Sham_post	MMT	0.239547	0.0111981	*
k__Bacteria|p__Proteobacteria|c__Gammaproteobacteria|o__Enterobacterales|f__Enterobacteriaceae|g__Raoultella|s__Raoultella_sp._BIGb0138	Acu_post - MMT - Sham_post	MMT	0.237922	0.0289313	*
k__Bacteria|p__Proteobacteria|c__Gammaproteobacteria|o__Enterobacterales|f__Enterobacteriaceae|g__Enterobacter|s__Enterobacter_sp._C6	Acu_post - MMT - Sham_post	MMT	0.237828	0.00424646	**
k__Bacteria|p__Proteobacteria|c__Deltaproteobacteria|o__Desulfovibrionales|f__Desulfovibrionaceae|g__Desulfocurvus	Acu_post - MMT - Sham_post	Acu_post	0.23766	0.00144204	**
k__Bacteria|p__Proteobacteria|c__Deltaproteobacteria|o__Desulfovibrionales|f__Desulfovibrionaceae|g__Desulfocurvus|s__Desulfocurvus_vexinensis	Acu_post - MMT - Sham_post	Acu_post	0.23766	0.00144204	**
k__Bacteria|p__Proteobacteria|c__Deltaproteobacteria|o__Myxococcales|f__Archangiaceae|g__Archangium|s__Archangium_violaceum	Acu_post - MMT - Sham_post	Acu_post	0.237291	0.0178654	*
k__Bacteria|p__Proteobacteria|c__Deltaproteobacteria|o__Desulfuromonadales|f__Desulfuromonadaceae	Acu_post - MMT - Sham_post	Acu_post	0.236412	0.00870577	**
k__Bacteria|p__Verrucomicrobia|c__Verrucomicrobiae|o__Verrucomicrobiales|f__Akkermansiaceae|g__Akkermansia|s__Akkermansia_sp._54_46	Acu_post - MMT - Sham_post	Acu_post	0.236162	0.0440332	*
k__Bacteria|p__Thermotogae|c__Thermotogae|o__Thermotogales|f__Thermotogaceae|g__Thermotoga|s__Thermotoga_sp.	Acu_post - MMT - Sham_post	Acu_post	0.23613	0.0133532	*
k__Bacteria|p__Firmicutes|c__Bacilli|o__Lactobacillales|f__Lactobacillaceae|g__Lactobacillus|s__Lactobacillus_panisapium	Acu_post - MMT - Sham_post	Acu_post	0.234329	0.00504896	**
k__Bacteria|p__Firmicutes|c__Bacilli|o__Bacillales|f__Bacillaceae|g__Lentibacillus|s__Lentibacillus_salicampi	Acu_post - MMT - Sham_post	Acu_post	0.229932	0.0334318	*
k__Bacteria|p__Proteobacteria|c__Gammaproteobacteria|o__Enterobacterales|f__Enterobacteriaceae|g__Enterobacter|s__Enterobacter_sp._18A13	Acu_post - MMT - Sham_post	MMT	0.22959	0.00707297	**
k__Bacteria|p__Firmicutes|c__Bacilli|o__Bacillales|f__Bacillaceae|g__Bacillus|s__Bacillus_caseinilyticus	Acu_post - MMT - Sham_post	Acu_post	0.226229	0.0395647	*
k__Bacteria|p__Planctomycetes|c__Candidatus_Brocadiae|o__Candidatus_Brocadiales|f__Candidatus_Brocadiaceae|g__Candidatus_Scalindua	Acu_post - MMT - Sham_post	Sham_post	0.225104	0.00415149	**
k__Viruses|p__Uroviricota|c__Caudoviricetes|o__Caudovirales|f__Autographiviridae|g__Kaohsiungvirus	Acu_post - MMT - Sham_post	Acu_post	0.223561	0.00525887	**
k__Viruses|p__Uroviricota|c__Caudoviricetes|o__Caudovirales|f__Autographiviridae|g__Kaohsiungvirus|s__Vibrio_virus_Vp670	Acu_post - MMT - Sham_post	Acu_post	0.223561	0.00525887	**
k__Bacteria|p__Planctomycetes|c__Candidatus_Brocadiae|o__Candidatus_Brocadiales|f__Candidatus_Brocadiaceae|g__Candidatus_Scalindua|s__Candidatus_Scalindua_sp._AMX11	Acu_post - MMT - Sham_post	Acu_post	0.220803	0.033906	*
k__Bacteria|p__Proteobacteria|c__Gammaproteobacteria|o__Chromatiales|f__Ectothiorhodospiraceae|g__Nitrococcus	Acu_post - MMT - Sham_post	Acu_post	0.220655	0.0433132	*
k__Bacteria|p__Proteobacteria|c__Gammaproteobacteria|o__Chromatiales|f__Ectothiorhodospiraceae|g__Nitrococcus|s__Nitrococcus_mobilis	Acu_post - MMT - Sham_post	Acu_post	0.220655	0.0433132	*
k__Bacteria|p__Firmicutes|c__Bacilli|o__Bacillales|f__Paenibacillaceae|g__Paenibacillus|s__Paenibacillus_harenae	Acu_post - MMT - Sham_post	Acu_post	0.220101	0.00859552	**
k__Bacteria|p__Actinobacteria|c__Actinobacteria|o__Streptomycetales|f__Streptomycetaceae|g__Streptomyces|s__Streptomyces_sp._WAC07061	Acu_post - MMT - Sham_post	MMT	0.219736	0.0241368	*
k__Bacteria|p__Firmicutes|c__Clostridia|o__Clostridiales|f__Hungateiclostridiaceae|g__Pseudobacteroides	Acu_post - MMT - Sham_post	Acu_post	0.218529	0.0331495	*
k__Bacteria|p__Firmicutes|c__Clostridia|o__Clostridiales|f__Hungateiclostridiaceae|g__Pseudobacteroides|s__Pseudobacteroides_cellulosolvens	Acu_post - MMT - Sham_post	Acu_post	0.218529	0.0331495	*
k__Bacteria|p__Proteobacteria|c__Gammaproteobacteria|o__Enterobacterales|f__Enterobacteriaceae|g__Enterobacter|s__Enterobacter_sp._CM29	Acu_post - MMT - Sham_post	MMT	0.217692	0.0213097	*
k__Bacteria|p__Proteobacteria|c__Deltaproteobacteria|o__Desulfuromonadales|f__Desulfuromonadaceae|g__Desulfuromonas	Acu_post - MMT - Sham_post	Acu_post	0.217433	0.0041884	**
k__Bacteria|p__Bacteroidetes|c__Chitinophagia|o__Chitinophagales|f__Chitinophagaceae|g__Segetibacter	Acu_post - MMT - Sham_post	Acu_post	0.215788	0.0293507	*
k__Bacteria|p__Firmicutes|c__Clostridia|o__Clostridiales|f__Clostridiaceae|g__Clostridium|s__Clostridium_sp._26_21	Acu_post - MMT - Sham_post	Acu_post	0.215688	0.0400534	*
k__Bacteria|p__Proteobacteria|c__Gammaproteobacteria|o__Enterobacterales|f__Morganellaceae|g__Morganella|s__Morganella_sp._(in:_Bacteria)	Acu_post - MMT - Sham_post	MMT	0.214832	0.0271045	*
k__Bacteria|p__Proteobacteria|c__Gammaproteobacteria|o__Aeromonadales|f__Aeromonadaceae|g__Aeromonas|s__Aeromonas_sp._ASNIH3	Acu_post - MMT - Sham_post	Acu_post	0.213947	0.00109192	**
k__Bacteria|p__Thermotogae|c__Thermotogae|o__Petrotogales|f__Petrotogaceae|g__Petrotoga|s__Petrotoga_sp._9T1HF07.CasAA.8.2	Acu_post - MMT - Sham_post	Acu_post	0.212073	0.00661771	**
k__Bacteria|p__Proteobacteria|c__Gammaproteobacteria|o__Enterobacterales|f__Enterobacteriaceae|g__Enterobacter|s__Enterobacter_sp._Acro-832	Acu_post - MMT - Sham_post	MMT	0.210956	0.0299238	*
k__Bacteria|p__Bacteroidetes|c__Bacteroidia|o__Bacteroidales|f__Dysgonomonadaceae|g__unclassified	Acu_post - MMT - Sham_post	Sham_post	0.210418	0.00884859	**
k__Bacteria|p__Bacteroidetes|c__Bacteroidia|o__Bacteroidales|f__Dysgonomonadaceae|g__unclassified|s__Dysgonamonadaceae_bacterium	Acu_post - MMT - Sham_post	Sham_post	0.210418	0.00884859	**
k__Bacteria|p__Firmicutes|c__unclassified|o__unclassified|f__unclassified|g__unclassified|s__Firmicutes_bacterium_CAG:822	Acu_post - MMT - Sham_post	Acu_post	0.210284	0.0135086	*
k__Fungi|p__Basidiomycota|c__Tremellomycetes|o__Tremellales	Acu_post - MMT - Sham_post	Acu_post	0.207969	0.0130137	*
k__Viruses|p__Kitrinoviricota	Acu_post - MMT - Sham_post	Acu_post	0.206712	0.0115265	*
k__Viruses|p__Kitrinoviricota|c__Flasuviricetes	Acu_post - MMT - Sham_post	Acu_post	0.206712	0.0115265	*
k__Viruses|p__Kitrinoviricota|c__Flasuviricetes|o__Amarillovirales	Acu_post - MMT - Sham_post	Acu_post	0.206712	0.0115265	*
k__Viruses|p__Kitrinoviricota|c__Flasuviricetes|o__Amarillovirales|f__Flaviviridae	Acu_post - MMT - Sham_post	Acu_post	0.206712	0.0115265	*
k__Viruses|p__Kitrinoviricota|c__Flasuviricetes|o__Amarillovirales|f__Flaviviridae|g__Hepacivirus	Acu_post - MMT - Sham_post	Acu_post	0.206712	0.0115265	*
k__Viruses|p__Kitrinoviricota|c__Flasuviricetes|o__Amarillovirales|f__Flaviviridae|g__Hepacivirus|s__Hepatitis_GB_virus_B	Acu_post - MMT - Sham_post	Acu_post	0.206712	0.0115265	*
k__Bacteria|p__unclassified|c__unclassified|o__unclassified|f__unclassified|g__unclassified|s__uncultured_bacterium_Contig826	Acu_post - MMT - Sham_post	Acu_post	0.205844	0.0283103	*
k__Bacteria|p__Proteobacteria|c__Gammaproteobacteria|o__Enterobacterales|f__Enterobacteriaceae|g__Enterobacter|s__Enterobacter_sp._MGH_24	Acu_post - MMT - Sham_post	MMT	0.205247	0.0030151	**
k__Viruses|p__Uroviricota|c__Caudoviricetes|o__Caudovirales|f__Autographiviridae|g__Phimunavirus|s__Pectobacterium_virus_Khlen	Acu_post - MMT - Sham_post	Acu_post	0.203676	0.0381186	*
k__Bacteria|p__Proteobacteria|c__Gammaproteobacteria|o__Enterobacterales|f__Enterobacteriaceae|g__unclassified|s__Enterobacteriaceae_bacterium_RIT693	Acu_post - MMT - Sham_post	Sham_post	0.20326	0.0441659	*
k__Viruses|p__Uroviricota|c__Caudoviricetes|o__Caudovirales|f__Siphoviridae|g__unclassified|s__Lactobacillus_phage_LfeSau	Acu_post - MMT - Sham_post	Acu_post	0.202526	0.0415635	*
k__Bacteria|p__Firmicutes|c__Clostridia|o__Clostridiales|f__Clostridiaceae|g__Clostridium|s__Clostridium_sp._CAG:465	Acu_post - MMT - Sham_post	Acu_post	0.201713	0.0426805	*
k__Bacteria|p__Firmicutes|c__Bacilli|o__Bacillales|f__Bacillaceae|g__Bacillus|s__Bacillus_sp._UMB0893	Acu_post - MMT - Sham_post	Acu_post	0.201443	0.0187271	*
k__Fungi|p__Mucoromycota|c__Glomeromycetes|o__Diversisporales|f__Gigasporaceae	Acu_post - MMT - Sham_post	Sham_post	0.200389	0.00493829	**
k__Fungi|p__Mucoromycota|c__Glomeromycetes|o__Diversisporales|f__Gigasporaceae|g__Gigaspora	Acu_post - MMT - Sham_post	Sham_post	0.200389	0.00493829	**
k__Fungi|p__Ascomycota|c__Saccharomycetes|o__Saccharomycetales|f__Dipodascaceae	Acu_post - MMT - Sham_post	Acu_post	0.198319	0.025463	*
k__Viruses|p__Uroviricota|c__Caudoviricetes|o__Caudovirales|f__Autographiviridae|g__Acadevirus|s__Proteus_virus_Pm5460	Acu_post - MMT - Sham_post	Acu_post	0.196304	0.0014258	**
k__Fungi|p__Ascomycota|c__Sordariomycetes|o__Hypocreales	Acu_post - MMT - Sham_post	Sham_post	0.196063	0.0116106	*
k__Bacteria|p__Proteobacteria|c__Gammaproteobacteria|o__Enterobacterales|f__Enterobacteriaceae|g__Escherichia|s__Escherichia_sp._E3659	Acu_post - MMT - Sham_post	Acu_post	0.193848	0.0274529	*
k__Bacteria|p__Firmicutes|c__Bacilli|o__Bacillales|f__Bacillaceae|g__Bacillus|s__Bacillus_sp._FJAT-26652	Acu_post - MMT - Sham_post	Acu_post	0.193835	0.0414658	*
k__Bacteria|p__Bacteroidetes|c__Flavobacteriia|o__Flavobacteriales|f__Flavobacteriaceae|g__Mariniflexile|s__Mariniflexile_fucanivorans	Acu_post - MMT - Sham_post	Acu_post	0.193739	0.0235108	*
k__Bacteria|p__Proteobacteria|c__Gammaproteobacteria|o__Alteromonadales|f__Shewanellaceae|g__Shewanella|s__Shewanella_xiamenensis	Acu_post - MMT - Sham_post	Acu_post	0.193201	0.0494696	*
k__Bacteria|p__Proteobacteria|c__Gammaproteobacteria|o__Enterobacterales|f__Erwiniaceae|g__Pantoea|s__Pantoea_sesami	Acu_post - MMT - Sham_post	MMT	0.192872	0.0188813	*
k__Viruses|p__Artverviricota|c__Revtraviricetes|o__Ortervirales|f__Caulimoviridae|g__Caulimovirus|s__Cauliflower_mosaic_virus	Acu_post - MMT - Sham_post	Acu_post	0.192578	0.0289412	*
k__Bacteria|p__Proteobacteria|c__Gammaproteobacteria|o__Enterobacterales|f__Enterobacteriaceae|g__Escherichia|s__Escherichia_sp._E10V4	Acu_post - MMT - Sham_post	Acu_post	0.190502	0.0475886	*
k__Bacteria|p__Firmicutes|c__Bacilli|o__Lactobacillales|f__Lactobacillaceae|g__Lactobacillus|s__Lactobacillus_sp._UMNPBX4	Acu_post - MMT - Sham_post	Acu_post	0.190101	0.023785	*
k__Bacteria|p__Proteobacteria|c__Gammaproteobacteria|o__Enterobacterales|f__Morganellaceae|g__Xenorhabdus|s__Xenorhabdus_vietnamensis	Acu_post - MMT - Sham_post	Acu_post	0.188916	0.00325927	**
k__Bacteria|p__Firmicutes|c__Bacilli|o__Bacillales|f__Paenibacillaceae|g__Paenibacillus|s__Paenibacillus_fonticola	Acu_post - MMT - Sham_post	MMT	0.18878	0.025272	*
k__Fungi|p__Mucoromycota|c__Mortierellomycetes	Acu_post - MMT - Sham_post	Acu_post	0.188038	0.00914779	**
k__Fungi|p__Mucoromycota|c__Mortierellomycetes|o__Mortierellales	Acu_post - MMT - Sham_post	Acu_post	0.188038	0.00914779	**
k__Fungi|p__Mucoromycota|c__Mortierellomycetes|o__Mortierellales|f__Mortierellaceae	Acu_post - MMT - Sham_post	Acu_post	0.188038	0.00914779	**
k__Bacteria|p__Proteobacteria|c__Gammaproteobacteria|o__Enterobacterales|f__Enterobacteriaceae|g__Escherichia|s__Escherichia_sp._E5028	Acu_post - MMT - Sham_post	MMT	0.186978	0.0183817	*
k__Bacteria|p__Proteobacteria|c__Betaproteobacteria|o__Burkholderiales|f__Comamonadaceae|g__Acidovorax|s__Acidovorax_temperans	Acu_post - MMT - Sham_post	Acu_post	0.186645	0.0476028	*
k__Fungi|p__Basidiomycota|c__Agaricomycetes|o__Polyporales|f__Polyporaceae	Acu_post - MMT - Sham_post	Sham_post	0.183411	0.00529724	**
k__Bacteria|p__Proteobacteria|c__Gammaproteobacteria|o__Enterobacterales|f__Enterobacteriaceae|g__Enterobacter|s__Enterobacter_sp._BIDMC_27	Acu_post - MMT - Sham_post	MMT	0.182659	0.0153058	*
k__Bacteria|p__Firmicutes|c__Bacilli|o__Lactobacillales|f__Carnobacteriaceae|g__Marinilactibacillus|s__Marinilactibacillus_psychrotolerans	Acu_post - MMT - Sham_post	Sham_post	0.18204	0.0453231	*
k__Bacteria|p__Proteobacteria|c__Betaproteobacteria|o__Burkholderiales|f__Alcaligenaceae|g__Oligella|s__Oligella_ureolytica	Acu_post - MMT - Sham_post	Acu_post	0.179229	0.0405997	*
k__Viruses|p__Uroviricota|c__Caudoviricetes|o__Caudovirales|f__Autographiviridae|g__Acadevirus|s__Proteus_virus_PM116	Acu_post - MMT - Sham_post	Acu_post	0.178433	0.0169546	*
k__Bacteria|p__Firmicutes|c__Bacilli|o__Bacillales|f__Paenibacillaceae|g__Paenibacillus|s__Paenibacillus_sp._IHBB_10380	Acu_post - MMT - Sham_post	Acu_post	0.178364	0.0271264	*
k__Bacteria|p__Lentisphaerae|c__Lentisphaeria|o__Victivallales|f__Victivallaceae	Acu_post - MMT - Sham_post	Acu_post	0.175926	0.0311143	*
k__Bacteria|p__Bacteroidetes|c__Cytophagia|o__Cytophagales|f__Cytophagaceae|g__Runella	Acu_post - MMT - Sham_post	Acu_post	0.174829	0.0483558	*
k__Bacteria|p__Candidatus_Melainabacteria|c__unclassified|o__Candidatus_Gastranaerophilales|f__unclassified|g__unclassified|s__Candidatus_Gastranaerophilales_bacterium_HUM_2	Acu_post - MMT - Sham_post	Sham_post	0.174038	0.0411563	*
k__Bacteria|p__Proteobacteria|c__Gammaproteobacteria|o__Enterobacterales|f__Enterobacteriaceae|g__Enterobacter|s__Enterobacter_sp._ST121:950178628	Acu_post - MMT - Sham_post	MMT	0.173392	0.036716	*
k__Bacteria|p__Proteobacteria|c__Gammaproteobacteria|o__Enterobacterales|f__Enterobacteriaceae|g__Enterobacter|s__Enterobacter_sp._OV724	Acu_post - MMT - Sham_post	MMT	0.172334	0.00397963	**
k__Bacteria|p__Bacteroidetes|c__Cytophagia|o__Cytophagales|f__Cytophagaceae|g__Runella|s__Runella_sp._YX9	Acu_post - MMT - Sham_post	Acu_post	0.171222	0.0442129	*
k__Bacteria|p__Cyanobacteria|c__unclassified|o__Nostocales|f__Aphanizomenonaceae|g__Cylindrospermopsis	Acu_post - MMT - Sham_post	Sham_post	0.170773	0.013608	*
k__Bacteria|p__Proteobacteria|c__Gammaproteobacteria|o__Enterobacterales|f__Enterobacteriaceae|g__Enterobacter|s__Enterobacter_sp._RHBSTW-00901	Acu_post - MMT - Sham_post	MMT	0.16881	0.0473501	*
k__Fungi|p__Chytridiomycota|c__Chytridiomycetes|o__Synchytriales	Acu_post - MMT - Sham_post	Acu_post	0.167459	0.0461878	*
k__Fungi|p__Chytridiomycota|c__Chytridiomycetes|o__Synchytriales|f__Synchytriaceae	Acu_post - MMT - Sham_post	Acu_post	0.167459	0.0461878	*
k__Fungi|p__Chytridiomycota|c__Chytridiomycetes|o__Synchytriales|f__Synchytriaceae|g__Synchytrium	Acu_post - MMT - Sham_post	Acu_post	0.167459	0.0461878	*
k__Fungi|p__Ascomycota|c__Sordariomycetes|o__Diaporthales	Acu_post - MMT - Sham_post	Sham_post	0.167232	0.0238292	*
k__Bacteria|p__Firmicutes|c__Clostridia|o__Clostridiales|f__Peptococcaceae|g__Sporotomaculum	Acu_post - MMT - Sham_post	Sham_post	0.167017	0.0459695	*
k__Bacteria|p__Firmicutes|c__Clostridia|o__Clostridiales|f__Peptococcaceae|g__Sporotomaculum|s__Sporotomaculum_syntrophicum	Acu_post - MMT - Sham_post	Sham_post	0.167017	0.0459695	*
k__Bacteria|p__Actinobacteria|c__Actinobacteria|o__Corynebacteriales|f__Nocardiaceae|g__Rhodococcus|s__Rhodococcus_qingshengii	Acu_post - MMT - Sham_post	Acu_post	0.165919	0.0499758	*
k__Bacteria|p__Bacteroidetes|c__Sphingobacteriia|o__Sphingobacteriales|f__Sphingobacteriaceae|g__Sphingobacterium|s__Sphingobacterium_sp._CZ-UAM	Acu_post - MMT - Sham_post	Acu_post	0.164541	0.0175956	*
k__Fungi|p__Mucoromycota|c__Mortierellomycetes|o__Mortierellales|f__Mortierellaceae|g__Mortierella	Acu_post - MMT - Sham_post	Acu_post	0.163429	0.00979527	**
k__Fungi|p__Chytridiomycota|c__Chytridiomycetes|o__Spizellomycetales|f__Powellomycetaceae	Acu_post - MMT - Sham_post	Acu_post	0.162699	0.0282843	*
k__Fungi|p__Chytridiomycota|c__Chytridiomycetes|o__Spizellomycetales|f__Powellomycetaceae|g__Powellomyces	Acu_post - MMT - Sham_post	Acu_post	0.162699	0.0282843	*
k__Fungi|p__Chytridiomycota|c__Chytridiomycetes|o__Spizellomycetales|f__Powellomycetaceae|g__Powellomyces|s__Powellomyces_hirtus	Acu_post - MMT - Sham_post	Acu_post	0.162699	0.0282843	*
k__Fungi|p__Ascomycota|c__Sordariomycetes|o__Diaporthales|f__Valsaceae	Acu_post - MMT - Sham_post	Acu_post	0.161644	0.00465186	**
k__Bacteria|p__Firmicutes|c__Bacilli|o__Bacillales|f__Bacillaceae|g__Lysinibacillus|s__Lysinibacillus_varians	Acu_post - MMT - Sham_post	Acu_post	0.160756	0.0370676	*
k__Viruses|p__Artverviricota|c__Revtraviricetes|o__Ortervirales|f__Caulimoviridae|g__Caulimovirus|s__Lamium_leaf_distortion_virus	Acu_post - MMT - Sham_post	Acu_post	0.160688	0.0271279	*
k__Fungi|p__Ascomycota|c__Sordariomycetes|o__Diaporthales|f__Valsaceae|g__Valsa	Acu_post - MMT - Sham_post	Acu_post	0.160416	0.00465186	**
k__Bacteria|p__Proteobacteria|c__Gammaproteobacteria|o__Enterobacterales|f__Enterobacteriaceae|g__unclassified|s__Enterobacteriaceae_bacterium_NFIX31	Acu_post - MMT - Sham_post	MMT	0.160415	0.0230247	*
k__Bacteria|p__Firmicutes|c__Bacilli|o__Lactobacillales|f__Enterococcaceae|g__Enterococcus|s__Enterococcus_sp._M190262	Acu_post - MMT - Sham_post	Acu_post	0.160314	0.0451126	*
k__Bacteria|p__Thermotogae|c__Thermotogae|o__Petrotogales|f__Petrotogaceae|g__Petrotoga|s__Petrotoga_mexicana	Acu_post - MMT - Sham_post	Acu_post	0.16007	0.0498766	*
k__Viruses|p__Artverviricota|c__Revtraviricetes|o__Ortervirales|f__Caulimoviridae|g__Soymovirus|s__Soybean_chlorotic_mottle_virus	Acu_post - MMT - Sham_post	Acu_post	0.159647	0.0038588	**
k__Bacteria|p__Proteobacteria|c__Gammaproteobacteria|o__Enterobacterales|f__Enterobacteriaceae|g__Enterobacter|s__Enterobacter_sp._HK169	Acu_post - MMT - Sham_post	MMT	0.155764	0.0202245	*
k__Bacteria|p__Proteobacteria|c__Gammaproteobacteria|o__Aeromonadales|f__Aeromonadaceae|g__Aeromonas|s__Aeromonas_sp._ASNIH1	Acu_post - MMT - Sham_post	MMT	0.155516	0.00695585	**
k__Bacteria|p__Bacteroidetes|c__Chitinophagia|o__Chitinophagales|f__Chitinophagaceae|g__Segetibacter|s__uncultured_Segetibacter_sp.	Acu_post - MMT - Sham_post	Sham_post	0.15505	0.0164068	*
k__Bacteria|p__Bacteroidetes|c__Flavobacteriia|o__Flavobacteriales|f__Weeksellaceae|g__Chryseobacterium|s__Chryseobacterium_sp._NBC_122	Acu_post - MMT - Sham_post	Acu_post	0.154983	0.0192581	*
k__Bacteria|p__Proteobacteria|c__Gammaproteobacteria|o__Aeromonadales|f__Aeromonadaceae|g__Aeromonas|s__Aeromonas_sp._ASNIH5	Acu_post - MMT - Sham_post	Acu_post	0.154866	0.0404647	*
k__Bacteria|p__Proteobacteria|c__Deltaproteobacteria|o__Desulfarculales|f__Desulfarculaceae|g__Desulfocarbo	Acu_post - MMT - Sham_post	Acu_post	0.153493	0.00408821	**
k__Bacteria|p__Proteobacteria|c__Deltaproteobacteria|o__Desulfarculales|f__Desulfarculaceae|g__Desulfocarbo|s__Desulfocarbo_indianensis	Acu_post - MMT - Sham_post	Acu_post	0.153493	0.00408821	**
k__Bacteria|p__Proteobacteria|c__Gammaproteobacteria|o__Enterobacterales|f__Enterobacteriaceae|g__Enterobacter|s__Enterobacter_sp._10-1	Acu_post - MMT - Sham_post	Acu_post	0.153367	0.0499519	*
k__Bacteria|p__Cyanobacteria|c__unclassified|o__Synechococcales|f__Leptolyngbyaceae	Acu_post - MMT - Sham_post	Sham_post	0.152863	0.0338428	*
k__Bacteria|p__Bacteroidetes|c__Flavobacteriia|o__Flavobacteriales|f__Flavobacteriaceae|g__Flavobacterium|s__Flavobacterium_columnare	Acu_post - MMT - Sham_post	Acu_post	0.152224	0.0390349	*
k__Bacteria|p__Bacteroidetes|c__Cytophagia|o__Cytophagales|f__Cyclobacteriaceae|g__Cyclobacterium|s__Cyclobacterium_amurskyense	Acu_post - MMT - Sham_post	Acu_post	0.151867	0.0351657	*
k__Bacteria|p__Proteobacteria|c__Alphaproteobacteria|o__Rhizobiales|f__Phyllobacteriaceae|g__Mesorhizobium|s__Mesorhizobium_sp._M4A.F.Ca.ET.050.02.1.1	Acu_post - MMT - Sham_post	Acu_post	0.151537	0.00811087	**
k__Bacteria|p__Firmicutes|c__Bacilli|o__Bacillales|f__Planococcaceae|g__Ureibacillus|s__Ureibacillus_thermosphaericus	Acu_post - MMT - Sham_post	Acu_post	0.151499	0.0108994	*
k__Bacteria|p__Actinobacteria|c__Actinobacteria|o__Micrococcales|f__Microbacteriaceae|g__Cryobacterium	Acu_post - MMT - Sham_post	Acu_post	0.151206	0.0130201	*
k__Fungi|p__Chytridiomycota|c__Chytridiomycetes|o__Rhizophydiales	Acu_post - MMT - Sham_post	Sham_post	0.149758	0.00943999	**
k__Fungi|p__Chytridiomycota|c__Chytridiomycetes|o__Rhizophydiales|f__unclassified	Acu_post - MMT - Sham_post	Sham_post	0.149758	0.00943999	**
k__Fungi|p__Chytridiomycota|c__Chytridiomycetes|o__Rhizophydiales|f__unclassified|g__Batrachochytrium	Acu_post - MMT - Sham_post	Sham_post	0.149758	0.00943999	**
k__Bacteria|p__Proteobacteria|c__Gammaproteobacteria|o__Pasteurellales|f__Pasteurellaceae|g__Histophilus	Acu_post - MMT - Sham_post	Acu_post	0.147813	0.00728041	**
k__Bacteria|p__Proteobacteria|c__Gammaproteobacteria|o__Pasteurellales|f__Pasteurellaceae|g__Histophilus|s__Histophilus_somni	Acu_post - MMT - Sham_post	Acu_post	0.147813	0.00728041	**
k__Fungi|p__Basidiomycota|c__Agaricomycetes|o__Russulales|f__Bondarzewiaceae	Acu_post - MMT - Sham_post	Acu_post	0.143907	0.0243665	*
k__Bacteria|p__Candidatus_Nomurabacteria	Acu_post - MMT - Sham_post	Sham_post	0.143596	0.0421393	*
k__Bacteria|p__Candidatus_Nomurabacteria|c__unclassified	Acu_post - MMT - Sham_post	Sham_post	0.143596	0.0421393	*
k__Bacteria|p__Candidatus_Nomurabacteria|c__unclassified|o__unclassified	Acu_post - MMT - Sham_post	Sham_post	0.143596	0.0421393	*
k__Bacteria|p__Candidatus_Nomurabacteria|c__unclassified|o__unclassified|f__unclassified	Acu_post - MMT - Sham_post	Sham_post	0.143596	0.0421393	*
k__Bacteria|p__Candidatus_Nomurabacteria|c__unclassified|o__unclassified|f__unclassified|g__unclassified	Acu_post - MMT - Sham_post	Sham_post	0.143596	0.0421393	*
k__Bacteria|p__Candidatus_Nomurabacteria|c__unclassified|o__unclassified|f__unclassified|g__unclassified|s__Candidatus_Nomurabacteria_bacterium	Acu_post - MMT - Sham_post	Acu_post	0.142523	0.024974	*
k__Bacteria|p__Firmicutes|c__Clostridia|o__Clostridiales|f__Clostridiaceae|g__Clostridium|s__Clostridium_sp._CAG:710	Acu_post - MMT - Sham_post	Acu_post	0.138192	0.0137072	*
k__Bacteria|p__Firmicutes|c__Bacilli|o__Lactobacillales|f__Streptococcaceae|g__Streptococcus|s__Streptococcus_cuniculi	Acu_post - MMT - Sham_post	Acu_post	0.13768	0.0303255	*
k__Bacteria|p__Bacteroidetes|c__Flavobacteriia|o__Flavobacteriales|f__Flavobacteriaceae|g__Zunongwangia|s__Zunongwangia_profunda	Acu_post - MMT - Sham_post	Acu_post	0.137236	0.022512	*
k__Viruses|p__Uroviricota|c__Caudoviricetes|o__Caudovirales|f__Siphoviridae|g__unclassified|s__Salmonella_phage_SeSz-2	Acu_post - MMT - Sham_post	Acu_post	0.136634	0.00642181	**
k__Bacteria|p__Bacteroidetes|c__Flavobacteriia|o__Flavobacteriales|f__Flavobacteriaceae|g__Formosa|s__Formosa_algae	Acu_post - MMT - Sham_post	Acu_post	0.136238	0.0106514	*
k__Bacteria|p__Proteobacteria|c__Acidithiobacillia|o__Acidithiobacillales|f__Acidithiobacillaceae|g__Acidithiobacillus|s__Acidithiobacillus_ferrooxidans	Acu_post - MMT - Sham_post	Acu_post	0.136157	0.0461685	*
k__Bacteria|p__Proteobacteria|c__Gammaproteobacteria|o__Enterobacterales|f__Enterobacteriaceae|g__Enterobacter|s__Enterobacter_sp._AD2-3	Acu_post - MMT - Sham_post	MMT	0.134451	0.0205022	*
k__Fungi|p__Mucoromycota|c__Glomeromycetes|o__Diversisporales|f__Gigasporaceae|g__Gigaspora|s__Gigaspora_margarita	Acu_post - MMT - Sham_post	Acu_post	0.133741	0.00941535	**
k__Bacteria|p__Proteobacteria|c__Gammaproteobacteria|o__Enterobacterales|f__Enterobacteriaceae|g__Salmonella|s__Salmonella_sp._sc-h42	Acu_post - MMT - Sham_post	Acu_post	0.133697	0.0264584	*
k__Bacteria|p__Synergistetes|c__Synergistia|o__Synergistales|f__Synergistaceae|g__Aminivibrio	Acu_post - MMT - Sham_post	Acu_post	0.133617	0.00625754	**
k__Bacteria|p__Synergistetes|c__Synergistia|o__Synergistales|f__Synergistaceae|g__Aminivibrio|s__Aminivibrio_pyruvatiphilus	Acu_post - MMT - Sham_post	Acu_post	0.133617	0.00625754	**
k__Fungi|p__Basidiomycota|c__Agaricomycetes|o__Agaricales|f__Bolbitiaceae	Acu_post - MMT - Sham_post	Acu_post	0.132669	0.0140695	*
k__Bacteria|p__Bacteroidetes|c__Bacteroidia|o__Bacteroidales|f__Rikenellaceae|g__Alistipes|s__Alistipes_sp._ZOR0009	Acu_post - MMT - Sham_post	Acu_post	0.132539	0.0420578	*
k__Bacteria|p__Proteobacteria|c__Alphaproteobacteria|o__Rhodobacterales|f__Rhodobacteraceae|g__Pseudorhodobacter	Acu_post - MMT - Sham_post	Acu_post	0.13187	0.0422399	*
k__Bacteria|p__Proteobacteria|c__Gammaproteobacteria|o__Enterobacterales|f__Enterobacteriaceae|g__Enterobacter|s__Enterobacter_sp._NFIX59	Acu_post - MMT - Sham_post	MMT	0.131244	0.0444908	*
k__Bacteria|p__Proteobacteria|c__Deltaproteobacteria|o__Desulfobacterales|f__Desulfobacteraceae|g__Desulfobacterium|s__Desulfobacterium_autotrophicum	Acu_post - MMT - Sham_post	Acu_post	0.13007	0.0226793	*
k__Bacteria|p__Bacteroidetes|c__Chitinophagia|o__Chitinophagales|f__Chitinophagaceae|g__Chitinophaga|s__Chitinophaga_japonensis	Acu_post - MMT - Sham_post	Sham_post	0.129605	0.00549196	**
k__Bacteria|p__Proteobacteria|c__Gammaproteobacteria|o__Enterobacterales|f__Enterobacteriaceae|g__Enterobacillus	Acu_post - MMT - Sham_post	MMT	0.128598	0.0448645	*
k__Bacteria|p__Proteobacteria|c__Gammaproteobacteria|o__Enterobacterales|f__Enterobacteriaceae|g__Enterobacillus|s__Enterobacillus_tribolii	Acu_post - MMT - Sham_post	MMT	0.128598	0.0448645	*
k__Bacteria|p__Proteobacteria|c__Deltaproteobacteria|o__Desulfovibrionales|f__Desulfovibrionaceae|g__Desulfovibrio|s__Desulfovibrio_litoralis	Acu_post - MMT - Sham_post	Acu_post	0.128549	0.0344995	*
k__Bacteria|p__Proteobacteria|c__Gammaproteobacteria|o__Methylococcales|f__Methylococcaceae|g__Candidatus_Methylospira	Acu_post - MMT - Sham_post	Acu_post	0.128333	0.0416777	*
k__Bacteria|p__Proteobacteria|c__Gammaproteobacteria|o__Methylococcales|f__Methylococcaceae|g__Candidatus_Methylospira|s__Candidatus_Methylospira_mobilis	Acu_post - MMT - Sham_post	Acu_post	0.128333	0.0416777	*
k__Viruses|p__Artverviricota|c__Revtraviricetes|o__Ortervirales|f__Caulimoviridae|g__Cavemovirus|s__Sweet_potato_collusive_virus	Acu_post - MMT - Sham_post	Acu_post	0.127081	0.0264456	*
k__Bacteria|p__Cyanobacteria|c__unclassified|o__Nostocales|f__Nostocaceae|g__Anabaena	Acu_post - MMT - Sham_post	Acu_post	0.127022	0.00297433	**
k__Bacteria|p__Fusobacteria|c__Fusobacteriia|o__Fusobacteriales|f__Leptotrichiaceae|g__Leptotrichia|s__Leptotrichia_sp._oral_taxon_225	Acu_post - MMT - Sham_post	Acu_post	0.1268	0.0380718	*
k__Bacteria|p__Proteobacteria|c__Alphaproteobacteria|o__Rhodobacterales|f__Rhodobacteraceae|g__Pseudorhodobacter|s__Pseudorhodobacter_sp.	Acu_post - MMT - Sham_post	Acu_post	0.125981	0.0195551	*
k__Fungi|p__Basidiomycota|c__Agaricomycetes|o__Agaricales|f__Amanitaceae	Acu_post - MMT - Sham_post	Acu_post	0.125953	0.0371472	*
k__Fungi|p__Basidiomycota|c__Agaricomycetes|o__Agaricales|f__Amanitaceae|g__Amanita	Acu_post - MMT - Sham_post	Acu_post	0.125953	0.0371472	*
k__Bacteria|p__Actinobacteria|c__Actinobacteria|o__Frankiales|f__Frankiaceae|g__Frankia|s__Frankia_symbiont_of_Coriaria_ruscifolia	Acu_post - MMT - Sham_post	Sham_post	0.125695	0.00691634	**
k__Fungi|p__Ascomycota|c__Pezizomycetes	Acu_post - MMT - Sham_post	Acu_post	0.125354	0.00929115	**
k__Fungi|p__Ascomycota|c__Pezizomycetes|o__Pezizales	Acu_post - MMT - Sham_post	Acu_post	0.125354	0.00929115	**
k__Bacteria|p__Bacteroidetes|c__unclassified|o__unclassified|f__unclassified|g__unclassified|s__Bacteroidetes_bacterium_HGW-Bacteroidetes-20	Acu_post - MMT - Sham_post	Acu_post	0.124146	0.0065838	**
k__Bacteria|p__Firmicutes|c__Bacilli|o__Bacillales|f__Paenibacillaceae|g__Paenibacillus|s__Paenibacillus_aceris	Acu_post - MMT - Sham_post	Acu_post	0.12395	0.00833449	**
k__Bacteria|p__Bacteroidetes|c__Flavobacteriia|o__Flavobacteriales|f__Flavobacteriaceae|g__Flavobacterium|s__Flavobacterium_sp._MK4S-17	Acu_post - MMT - Sham_post	Acu_post	0.123202	0.0416777	*
k__Fungi|p__Mucoromycota|c__Mortierellomycetes|o__Mortierellales|f__Mortierellaceae|g__Mortierella|s__Mortierella_elongata	Acu_post - MMT - Sham_post	Acu_post	0.123011	0.0291737	*
k__Fungi|p__Chytridiomycota|c__Chytridiomycetes|o__Synchytriales|f__Synchytriaceae|g__Synchytrium|s__Synchytrium_microbalum	Acu_post - MMT - Sham_post	Acu_post	0.122549	0.0470229	*
k__Bacteria|p__Bacteroidetes|c__Cytophagia|o__Cytophagales|f__Cytophagaceae|g__Spirosoma|s__Spirosoma_sp._KUDC1026	Acu_post - MMT - Sham_post	Acu_post	0.122389	0.023498	*
k__Viruses|p__Uroviricota|c__Caudoviricetes|o__Caudovirales|f__Siphoviridae|g__unclassified|s__Escherichia_phage_C1	Acu_post - MMT - Sham_post	Acu_post	0.122291	0.0225455	*
k__Bacteria|p__Proteobacteria|c__Gammaproteobacteria|o__Enterobacterales|f__Enterobacteriaceae|g__Enterobacter|s__Enterobacter_sp._RHBSTW-00994	Acu_post - MMT - Sham_post	MMT	0.121761	0.0269398	*
k__Bacteria|p__Proteobacteria|c__Gammaproteobacteria|o__Pasteurellales|f__Pasteurellaceae|g__Gallibacterium|s__Gallibacterium_genomosp._3	Acu_post - MMT - Sham_post	Sham_post	0.121618	0.049537	*
k__Bacteria|p__Cyanobacteria|c__unclassified|o__Nostocales|f__Nostocaceae|g__Anabaena|s__Anabaena_sp._UHCC_0253	Acu_post - MMT - Sham_post	Acu_post	0.121511	0.0203152	*
k__Bacteria|p__Firmicutes|c__Bacilli|o__Bacillales|f__Bacillaceae|g__Halobacillus	Acu_post - MMT - Sham_post	Sham_post	0.121148	0.00725926	**
k__Bacteria|p__Bacteroidetes|c__Flavobacteriia|o__Flavobacteriales|f__Weeksellaceae|g__Chryseobacterium|s__Chryseobacterium_sp._ERMR1:04	Acu_post - MMT - Sham_post	Acu_post	0.120057	0.0411081	*
k__Fungi|p__Ascomycota|c__Sordariomycetes|o__Hypocreales|f__Clavicipitaceae	Acu_post - MMT - Sham_post	Acu_post	0.119959	0.0255084	*
k__Fungi|p__Basidiomycota|c__Tremellomycetes|o__Tremellales|f__Cryptococcaceae	Acu_post - MMT - Sham_post	Acu_post	0.119624	0.0195608	*
k__Bacteria|p__Proteobacteria|c__Deltaproteobacteria|o__Desulfovibrionales|f__Desulfovibrionaceae|g__Desulfovibrio|s__Desulfovibrio_sp._MES5	Acu_post - MMT - Sham_post	Acu_post	0.119137	0.0303907	*
k__Viruses|p__Artverviricota|c__Revtraviricetes|o__Ortervirales|f__Caulimoviridae|g__Badnavirus|s__Cacao_swollen_shoot_virus	Acu_post - MMT - Sham_post	Acu_post	0.118931	0.0281008	*
k__Bacteria|p__Bacteroidetes|c__Cytophagia|o__Cytophagales|f__Cytophagaceae|g__Spirosoma|s__Spirosoma_lacussanchae	Acu_post - MMT - Sham_post	Acu_post	0.118477	0.0182911	*
k__Fungi|p__Basidiomycota|c__Agaricomycetes|o__Agaricales|f__Amanitaceae|g__Amanita|s__Amanita_muscaria	Acu_post - MMT - Sham_post	Acu_post	0.115658	0.0360856	*
k__Fungi|p__Chytridiomycota|c__Chytridiomycetes|o__Rhizophydiales|f__unclassified|g__Batrachochytrium|s__Batrachochytrium_dendrobatidis	Acu_post - MMT - Sham_post	Acu_post	0.114983	0.045204	*
k__Bacteria|p__Proteobacteria|c__Gammaproteobacteria|o__Aeromonadales|f__Aeromonadaceae|g__Aeromonas|s__Aeromonas_sp._ASNIH2	Acu_post - MMT - Sham_post	Acu_post	0.113373	0.023498	*
k__Fungi|p__Basidiomycota|c__Agaricomycetes|o__Agaricales|f__Strophariaceae	Acu_post - MMT - Sham_post	Acu_post	0.112366	0.0420403	*
k__Fungi|p__Chytridiomycota|c__Chytridiomycetes|o__Spizellomycetales|f__Spizellomycetaceae	Acu_post - MMT - Sham_post	Acu_post	0.112117	0.036471	*
k__Fungi|p__Chytridiomycota|c__Chytridiomycetes|o__Spizellomycetales|f__Spizellomycetaceae|g__Spizellomyces	Acu_post - MMT - Sham_post	Acu_post	0.112117	0.036471	*
k__Viruses|p__Uroviricota|c__Caudoviricetes|o__Caudovirales|f__Podoviridae|g__unclassified|s__Bacillus_phage_vB_BsuP-Goe1	Acu_post - MMT - Sham_post	Acu_post	0.111282	0.00287967	**
k__Bacteria|p__Firmicutes|c__Clostridia|o__Clostridiales|f__Clostridiaceae|g__Clostridium|s__Clostridium_sp._CAG:451	Acu_post - MMT - Sham_post	Acu_post	0.109339	0.0165866	*
k__Fungi|p__Basidiomycota|c__Agaricomycetes|o__Cantharellales	Acu_post - MMT - Sham_post	Acu_post	0.109178	0.00527303	**
k__Viruses|p__Uroviricota|c__Caudoviricetes|o__Caudovirales|f__Siphoviridae|g__unclassified|s__Salmonella_phage_Vi_II-E1	Acu_post - MMT - Sham_post	Acu_post	0.109176	0.0234878	*
k__Bacteria|p__Proteobacteria|c__Gammaproteobacteria|o__Chromatiales|f__Chromatiaceae|g__Rheinheimera|s__Rheinheimera_tangshanensis	Acu_post - MMT - Sham_post	Acu_post	0.109156	0.0092599	**
k__Fungi|p__Basidiomycota|c__Agaricomycetes|o__Polyporales|f__Polyporaceae|g__Trametes	Acu_post - MMT - Sham_post	Acu_post	0.109019	0.0143895	*
k__Bacteria|p__Firmicutes|c__Bacilli|o__Bacillales|f__Bacillaceae|g__Oceanobacillus|s__Oceanobacillus_iheyensis	Acu_post - MMT - Sham_post	Acu_post	0.108858	0.0454413	*
k__Bacteria|p__Bacteroidetes|c__Bacteroidia|o__Marinilabiliales|f__Marinilabiliaceae|g__Alkalitalea	Acu_post - MMT - Sham_post	Acu_post	0.108739	0.0462895	*
k__Bacteria|p__Bacteroidetes|c__Bacteroidia|o__Marinilabiliales|f__Marinilabiliaceae|g__Alkalitalea|s__Alkalitalea_saponilacus	Acu_post - MMT - Sham_post	Acu_post	0.108739	0.0462895	*
k__Bacteria|p__Proteobacteria|c__Gammaproteobacteria|o__Chromatiales|f__Chromatiaceae|g__Thiocapsa	Acu_post - MMT - Sham_post	Acu_post	0.108244	0.0160654	*
k__Viruses|p__Uroviricota|c__Caudoviricetes|o__Caudovirales|f__Siphoviridae|g__unclassified|s__Lactobacillus_phage_JNU_P7	Acu_post - MMT - Sham_post	Acu_post	0.10781	0.0341313	*
k__Bacteria|p__Bacteroidetes|c__Cytophagia|o__Cytophagales|f__Cyclobacteriaceae|g__Cyclobacterium|s__Cyclobacterium_jeungdonense	Acu_post - MMT - Sham_post	Acu_post	0.107621	0.0122749	*
k__Viruses|p__Artverviricota|c__Revtraviricetes|o__Ortervirales|f__Caulimoviridae|g__Caulimovirus|s__Eupatorium_vein_clearing_virus	Acu_post - MMT - Sham_post	Acu_post	0.107438	0.0436449	*
k__Bacteria|p__Bacteroidetes|c__Saprospiria|o__Saprospirales|f__Saprospiraceae|g__Aureispira	Acu_post - MMT - Sham_post	Acu_post	0.106691	0.0499835	*
k__Fungi|p__Ascomycota|c__Saccharomycetes|o__Saccharomycetales|f__Lipomycetaceae	Acu_post - MMT - Sham_post	Acu_post	0.106458	0.0215076	*
k__Fungi|p__Ascomycota|c__Saccharomycetes|o__Saccharomycetales|f__Lipomycetaceae|g__Lipomyces	Acu_post - MMT - Sham_post	Acu_post	0.106458	0.0215076	*
k__Fungi|p__Ascomycota|c__Saccharomycetes|o__Saccharomycetales|f__Lipomycetaceae|g__Lipomyces|s__Lipomyces_starkeyi	Acu_post - MMT - Sham_post	Acu_post	0.106458	0.0215076	*
k__Bacteria|p__Proteobacteria|c__Gammaproteobacteria|o__Enterobacterales|f__Enterobacteriaceae|g__Klebsiella|s__Klebsiella_sp._J-Nf11	Acu_post - MMT - Sham_post	Sham_post	0.105268	0.0208094	*
k__Bacteria|p__Actinobacteria|c__Actinobacteria|o__Pseudonocardiales|f__Pseudonocardiaceae|g__Actinoalloteichus	Acu_post - MMT - Sham_post	Acu_post	0.105084	0.0450823	*
k__Bacteria|p__Firmicutes|c__Bacilli|o__Bacillales|f__Bacillaceae|g__Bacillus|s__Bacillus_sp._UMB0899	Acu_post - MMT - Sham_post	Sham_post	0.103576	0.0251248	*
k__Bacteria|p__Actinobacteria|c__Actinobacteria|o__Streptomycetales|f__Streptomycetaceae|g__Streptomyces|s__Streptomyces_viridosporus	Acu_post - MMT - Sham_post	Acu_post	0.101951	0.0383444	*
k__Bacteria|p__Firmicutes|c__Bacilli|o__Bacillales|f__Bacillaceae|g__Bacillus|s__Bacillus_sp._FJAT-42315	Acu_post - MMT - Sham_post	Acu_post	0.101443	0.00865229	**
k__Archaea|p__Euryarchaeota|c__Methanobacteria|o__Methanobacteriales|f__Methanobacteriaceae|g__Methanobrevibacter|s__Methanobrevibacter_ruminantium	Acu_post - MMT - Sham_post	Acu_post	0.10065	0.000213777	***
k__Bacteria|p__Bacteroidetes|c__Flavobacteriia|o__Flavobacteriales|f__Cryomorphaceae|g__unclassified	Acu_post - MMT - Sham_post	Acu_post	0.100009	0.048883	*
k__Bacteria|p__Firmicutes|c__Bacilli|o__Lactobacillales|f__Streptococcaceae|g__Streptococcus|s__Streptococcus_hyovaginalis	Acu_post - MMT - Sham_post	Acu_post	0.100002	0.00853278	**
k__Bacteria|p__Proteobacteria|c__Gammaproteobacteria|o__Pseudomonadales|f__Pseudomonadaceae|g__Pseudomonas|s__Pseudomonas_sp._SSM44	Acu_post - MMT - Sham_post	Acu_post	0.0997259	0.0352417	*
k__Bacteria|p__Bacteroidetes|c__Cytophagia|o__Cytophagales|f__Cyclobacteriaceae|g__Cyclobacterium|s__Cyclobacterium_marinum	Acu_post - MMT - Sham_post	Acu_post	0.0994524	0.023498	*
k__Bacteria|p__Actinobacteria|c__Actinobacteria|o__Frankiales|f__Frankiaceae|g__Frankia|s__Frankia_symbiont_of_Coriaria_myrtifolia	Acu_post - MMT - Sham_post	Acu_post	0.0992776	0.00885542	**
k__Bacteria|p__Proteobacteria|c__Deltaproteobacteria|o__Desulfobacterales|f__Desulfobacteraceae|g__Desulfobotulus|s__Desulfobotulus_mexicanus	Acu_post - MMT - Sham_post	Acu_post	0.0990498	0.0106519	*
k__Bacteria|p__Proteobacteria|c__Deltaproteobacteria|o__Syntrophobacterales|f__Syntrophobacteraceae|g__Syntrophobacter|s__Syntrophobacter_sp.	Acu_post - MMT - Sham_post	Acu_post	0.0987864	0.0133945	*
k__Bacteria|p__Proteobacteria|c__Gammaproteobacteria|o__Pasteurellales|f__Pasteurellaceae|g__unclassified|s__Pasteurellaceae_bacterium_USgator11	Acu_post - MMT - Sham_post	Acu_post	0.0986403	0.0470303	*
k__Bacteria|p__Firmicutes|c__Bacilli|o__Lactobacillales|f__Streptococcaceae|g__Streptococcus|s__Streptococcus_sp._CCH8-G7	Acu_post - MMT - Sham_post	Acu_post	0.0983012	0.0241791	*
k__Viruses|p__Uroviricota|c__Caudoviricetes|o__Caudovirales|f__Autographiviridae|g__Vectrevirus|s__Escherichia_virus_K1-5	Acu_post - MMT - Sham_post	Acu_post	0.0973679	0.0335109	*
k__Bacteria|p__Proteobacteria|c__Deltaproteobacteria|o__Desulfobacterales|f__Desulfobacteraceae|g__Desulfobotulus	Acu_post - MMT - Sham_post	Acu_post	0.0972979	0.0249627	*
k__Bacteria|p__Proteobacteria|c__Gammaproteobacteria|o__Enterobacterales|f__Yersiniaceae|g__Yersinia|s__Yersinia_ruckeri	Acu_post - MMT - Sham_post	Sham_post	0.0970673	0.00850074	**
k__Bacteria|p__Bacteroidetes|c__Flavobacteriia|o__Flavobacteriales|f__Weeksellaceae|g__Chryseobacterium|s__Chryseobacterium_sp._G0162	Acu_post - MMT - Sham_post	Acu_post	0.0962351	0.0462967	*
k__Viruses|p__Lenarviricota|c__Howeltoviricetes|o__Cryppavirales|f__Mitoviridae|g__Mitovirus|s__Erigeron_breviscapus_mitovirus_1	Acu_post - MMT - Sham_post	Acu_post	0.0961154	0.00579346	**
k__Fungi|p__Basidiomycota|c__Agaricomycetes|o__Agaricales|f__Strophariaceae|g__Galerina	Acu_post - MMT - Sham_post	Acu_post	0.0957282	0.0435988	*
k__Fungi|p__Basidiomycota|c__Agaricomycetes|o__Agaricales|f__Strophariaceae|g__Galerina|s__Galerina_marginata	Acu_post - MMT - Sham_post	Acu_post	0.0957282	0.0435988	*
k__Fungi|p__Blastocladiomycota	Acu_post - MMT - Sham_post	Acu_post	0.0957091	0.0183992	*
k__Fungi|p__Blastocladiomycota|c__Blastocladiomycetes	Acu_post - MMT - Sham_post	Acu_post	0.0957091	0.0183992	*
k__Fungi|p__Blastocladiomycota|c__Blastocladiomycetes|o__Blastocladiales	Acu_post - MMT - Sham_post	Acu_post	0.0957091	0.0183992	*
k__Fungi|p__Ascomycota|c__Sordariomycetes|o__Hypocreales|f__Clavicipitaceae|g__Claviceps	Acu_post - MMT - Sham_post	Acu_post	0.0949052	0.0343347	*
k__Fungi|p__Ascomycota|c__Sordariomycetes|o__Hypocreales|f__Clavicipitaceae|g__Claviceps|s__Claviceps_purpurea	Acu_post - MMT - Sham_post	Acu_post	0.0949052	0.0343347	*
k__Bacteria|p__Proteobacteria|c__Gammaproteobacteria|o__Chromatiales|f__Chromatiaceae|g__Thiocapsa|s__Thiocapsa_sp._&apos	Acu_post - MMT - Sham_post	Acu_post	0.0945381	0.00287967	**
k__Bacteria|p__Actinobacteria|c__Actinobacteria|o__Micrococcales|f__unclassified|g__unclassified	Acu_post - MMT - Sham_post	Sham_post	0.0931677	0.00381309	**
k__Bacteria|p__Actinobacteria|c__Actinobacteria|o__Micrococcales|f__unclassified|g__unclassified|s__Micrococcales_bacterium	Acu_post - MMT - Sham_post	Sham_post	0.0931677	0.0014507	**
k__Bacteria|p__Actinobacteria|c__Actinobacteria|o__Micrococcales|f__unclassified	Acu_post - MMT - Sham_post	Sham_post	0.0920751	0.0118474	*
k__Bacteria|p__Bacteroidetes|c__Bacteroidia|o__Marinilabiliales|f__Marinifilaceae|g__Labilibaculum|s__Labilibaculum_sp._A4	Acu_post - MMT - Sham_post	Acu_post	0.0905999	0.0315921	*
k__Fungi|p__Basidiomycota|c__Agaricomycetes|o__Cantharellales|f__Ceratobasidiaceae|g__Rhizoctonia	Acu_post - MMT - Sham_post	Acu_post	0.090291	0.0108645	*
k__Fungi|p__Basidiomycota|c__Agaricomycetes|o__Cantharellales|f__Ceratobasidiaceae|g__Rhizoctonia|s__Rhizoctonia_solani	Acu_post - MMT - Sham_post	Acu_post	0.090291	0.0108645	*
k__Bacteria|p__Bacteroidetes|c__Flavobacteriia|o__Flavobacteriales|f__Flavobacteriaceae|g__Capnocytophaga|s__Capnocytophaga_sp._oral_taxon_412	Acu_post - MMT - Sham_post	Acu_post	0.0897692	0.0160654	*
k__Fungi|p__Basidiomycota|c__Agaricomycetes|o__Cantharellales|f__Ceratobasidiaceae	Acu_post - MMT - Sham_post	Acu_post	0.0896301	0.0120012	*
k__Bacteria|p__Proteobacteria|c__Gammaproteobacteria|o__Pseudomonadales|f__Pseudomonadaceae|g__Pseudomonas|s__Pseudomonas_sp._LTJR-52	Acu_post - MMT - Sham_post	Acu_post	0.0892312	0.0414915	*
k__Bacteria|p__Fibrobacteres|c__Fibrobacteria|o__Fibrobacterales|f__Fibrobacteraceae|g__Fibrobacter|s__Fibrobacter_sp._UWS2	Acu_post - MMT - Sham_post	Sham_post	0.088946	0.0166685	*
k__Archaea|p__Euryarchaeota|c__Candidatus_Methanofastidiosa|o__unclassified|f__unclassified|g__Candidatus_Methanofastidiosum	Acu_post - MMT - Sham_post	Acu_post	0.088806	0.0221884	*
k__Fungi|p__Basidiomycota|c__Agaricomycetes|o__Polyporales|f__Steccherinaceae	Acu_post - MMT - Sham_post	Acu_post	0.0887027	0.0299623	*
k__Archaea|p__Euryarchaeota|c__Candidatus_Methanofastidiosa|o__unclassified|f__unclassified|g__Candidatus_Methanofastidiosum|s__Candidatus_Methanofastidiosum_sp.	Acu_post - MMT - Sham_post	Acu_post	0.0886197	0.0211171	*
k__Bacteria|p__Firmicutes|c__Bacilli|o__Bacillales|f__Paenibacillaceae|g__Aneurinibacillus|s__Aneurinibacillus_migulanus	Acu_post - MMT - Sham_post	Acu_post	0.0884952	0.0227192	*
k__Fungi|p__Mucoromycota|c__Glomeromycetes|o__Diversisporales|f__Gigasporaceae|g__Gigaspora|s__Gigaspora_rosea	Acu_post - MMT - Sham_post	Acu_post	0.0883899	0.00414917	**
k__Bacteria|p__Firmicutes|c__Bacilli|o__Lactobacillales|f__Lactobacillaceae|g__Lactobacillus|s__Lactobacillus_thailandensis	Acu_post - MMT - Sham_post	Acu_post	0.0882744	0.0393221	*
k__Bacteria|p__Firmicutes|c__Bacilli|o__Lactobacillales|f__Carnobacteriaceae|g__Trichococcus|s__Trichococcus_patagoniensis	Acu_post - MMT - Sham_post	Acu_post	0.0882299	0.0313048	*
k__Bacteria|p__Firmicutes|c__Bacilli|o__Bacillales|f__Bacillaceae|g__Bacillus|s__Bacillus_sp._MB2021	Acu_post - MMT - Sham_post	Acu_post	0.0876413	0.0486286	*
k__Fungi|p__Mucoromycota|c__Mucoromycetes|o__Mucorales|f__Phycomycetaceae	Acu_post - MMT - Sham_post	Acu_post	0.0872055	0.0334784	*
k__Fungi|p__Mucoromycota|c__Mucoromycetes|o__Mucorales|f__Phycomycetaceae|g__Phycomyces	Acu_post - MMT - Sham_post	Acu_post	0.0872055	0.0334784	*
k__Fungi|p__Mucoromycota|c__Mucoromycetes|o__Mucorales|f__Phycomycetaceae|g__Phycomyces|s__Phycomyces_blakesleeanus	Acu_post - MMT - Sham_post	Acu_post	0.0872055	0.0334784	*
k__Bacteria|p__Proteobacteria|c__Gammaproteobacteria|o__Enterobacterales|f__Enterobacteriaceae|g__Salmonella|s__Salmonella_sp._hn-f5	Acu_post - MMT - Sham_post	Acu_post	0.0868855	0.0266057	*
k__Fungi|p__Basidiomycota|c__Agaricomycetes|o__Polyporales|f__Steccherinaceae|g__Antrodiella	Acu_post - MMT - Sham_post	Acu_post	0.0866824	0.0299623	*
k__Fungi|p__Basidiomycota|c__Agaricomycetes|o__Polyporales|f__Steccherinaceae|g__Antrodiella|s__Antrodiella_citrinella	Acu_post - MMT - Sham_post	Acu_post	0.0866824	0.0299623	*
k__Bacteria|p__Actinobacteria|c__Actinobacteria|o__Bifidobacteriales|f__Bifidobacteriaceae|g__unclassified|s__Bifidobacteriaceae_bacterium_NR019	Acu_post - MMT - Sham_post	Acu_post	0.086671	0.0318471	*
k__Archaea|p__Euryarchaeota|c__Methanomicrobia|o__unclassified	Acu_post - MMT - Sham_post	Acu_post	0.0866165	0.00394669	**
k__Archaea|p__Euryarchaeota|c__Methanomicrobia|o__unclassified|f__unclassified	Acu_post - MMT - Sham_post	Acu_post	0.0866165	0.00394669	**
k__Archaea|p__Euryarchaeota|c__Methanomicrobia|o__unclassified|f__unclassified|g__unclassified	Acu_post - MMT - Sham_post	Acu_post	0.0866165	0.00394669	**
k__Archaea|p__Euryarchaeota|c__Methanomicrobia|o__unclassified|f__unclassified|g__unclassified|s__Methanomicrobia_archaeon	Acu_post - MMT - Sham_post	Acu_post	0.0866165	0.00394669	**
k__Bacteria|p__Bacteroidetes|c__Flavobacteriia|o__Flavobacteriales|f__Flavobacteriaceae|g__Capnocytophaga|s__Capnocytophaga_sp._CM59	Acu_post - MMT - Sham_post	Acu_post	0.0861208	0.0348088	*
k__Fungi|p__Basidiomycota|c__Tremellomycetes|o__Tremellales|f__Cryptococcaceae|g__Cryptococcus	Acu_post - MMT - Sham_post	Acu_post	0.0856027	0.0310118	*
k__Bacteria|p__Proteobacteria|c__Gammaproteobacteria|o__Enterobacterales|f__Erwiniaceae|g__Erwinia|s__Erwinia_sp._B116	Acu_post - MMT - Sham_post	Acu_post	0.0853043	0.0396705	*
k__Viruses|p__Uroviricota|c__Caudoviricetes|o__Caudovirales|f__Myoviridae|g__unclassified|s__Edwardsiella_phage_vB_EtaM_ET-ABTNL-9	Acu_post - MMT - Sham_post	Acu_post	0.0847924	0.0198706	*
k__Bacteria|p__Proteobacteria|c__Gammaproteobacteria|o__Aeromonadales|f__Aeromonadaceae|g__Aeromonas|s__Aeromonas_taiwanensis	Acu_post - MMT - Sham_post	Acu_post	0.0847102	0.0407394	*
k__Bacteria|p__Proteobacteria|c__Gammaproteobacteria|o__Enterobacterales|f__Enterobacteriaceae|g__Enterobacter|s__Enterobacter_sp._WCHEn090040	Acu_post - MMT - Sham_post	MMT	0.0840137	0.0215448	*
k__Bacteria|p__Proteobacteria|c__Alphaproteobacteria|o__Rhodobacterales|f__Rhodobacteraceae|g__Celeribacter|s__Celeribacter_halophilus	Acu_post - MMT - Sham_post	Acu_post	0.0838224	0.0161747	*
k__Bacteria|p__Proteobacteria|c__Gammaproteobacteria|o__Enterobacterales|f__Enterobacteriaceae|g__Enterobacter|s__Enterobacter_sp._BIDMC_29	Acu_post - MMT - Sham_post	MMT	0.0830044	0.0187017	*
k__Bacteria|p__Bacteroidetes|c__Cytophagia|o__Cytophagales|f__Cyclobacteriaceae|g__Belliella	Acu_post - MMT - Sham_post	Acu_post	0.082597	0.0311238	*
k__Bacteria|p__Fusobacteria|c__Fusobacteriia|o__Fusobacteriales|f__Fusobacteriaceae|g__Ilyobacter	Acu_post - MMT - Sham_post	Acu_post	0.0823242	0.0232456	*
k__Bacteria|p__Fusobacteria|c__Fusobacteriia|o__Fusobacteriales|f__Fusobacteriaceae|g__Ilyobacter|s__Ilyobacter_polytropus	Acu_post - MMT - Sham_post	Acu_post	0.0823242	0.0232456	*
k__Bacteria|p__Proteobacteria|c__Alphaproteobacteria|o__Rhodobacterales|f__Rhodobacteraceae|g__Celeribacter	Acu_post - MMT - Sham_post	Acu_post	0.0822422	0.0233775	*
k__Bacteria|p__Proteobacteria|c__Gammaproteobacteria|o__Enterobacterales|f__Pectobacteriaceae|g__Pectobacterium|s__Pectobacterium_aroidearum	Acu_post - MMT - Sham_post	Acu_post	0.0812117	0.0452324	*
k__Bacteria|p__Firmicutes|c__Clostridia|o__Clostridiales|f__Peptostreptococcaceae|g__unclassified|s__[Clostridium]_paradoxum	Acu_post - MMT - Sham_post	Sham_post	0.0804706	0.0439734	*
k__Fungi|p__Ascomycota|c__Saccharomycetes|o__Saccharomycetales|f__Saccharomycetaceae	Acu_post - MMT - Sham_post	Sham_post	0.0804664	0.0417897	*
k__Bacteria|p__Firmicutes|c__Clostridia|o__Clostridiales|f__Syntrophomonadaceae|g__Syntrophomonas|s__Syntrophomonas_palmitatica	Acu_post - MMT - Sham_post	Acu_post	0.0802267	0.0323744	*
k__Bacteria|p__Firmicutes|c__Bacilli|o__Bacillales|f__Sporolactobacillaceae|g__Sporolactobacillus|s__Sporolactobacillus_vineae	Acu_post - MMT - Sham_post	Sham_post	0.0798888	0.0428977	*
k__Bacteria|p__Bacteroidetes|c__Flavobacteriia|o__Flavobacteriales|f__Flavobacteriaceae|g__Olleya	Acu_post - MMT - Sham_post	Sham_post	0.0796834	0.0180796	*
k__Fungi|p__Zoopagomycota|c__Harpellomycetes	Acu_post - MMT - Sham_post	Acu_post	0.0791234	0.0131995	*
k__Fungi|p__Zoopagomycota|c__Harpellomycetes|o__Harpellales	Acu_post - MMT - Sham_post	Acu_post	0.0791234	0.0131995	*
k__Bacteria|p__Cyanobacteria|c__Oscillatoriophycideae|o__Chroococcales|f__Cyanobacteriaceae	Acu_post - MMT - Sham_post	Acu_post	0.0791163	0.0494714	*
k__Bacteria|p__Cyanobacteria|c__Oscillatoriophycideae|o__Chroococcales|f__Cyanobacteriaceae|g__Cyanobacterium	Acu_post - MMT - Sham_post	Acu_post	0.0791163	0.0494714	*
k__Fungi|p__Zoopagomycota|c__Harpellomycetes|o__Harpellales|f__Legeriomycetaceae	Acu_post - MMT - Sham_post	Acu_post	0.0789299	0.014824	*
k__Bacteria|p__Candidatus_Margulisbacteria	Acu_post - MMT - Sham_post	Acu_post	0.0788205	0.0260436	*
k__Fungi|p__Zoopagomycota|c__Zoopagomycetes	Acu_post - MMT - Sham_post	Acu_post	0.0785324	0.00483938	**
k__Fungi|p__Zoopagomycota|c__Zoopagomycetes|o__Zoopagales	Acu_post - MMT - Sham_post	Acu_post	0.0785324	0.00483938	**
k__Bacteria|p__Firmicutes|c__Bacilli|o__Lactobacillales|f__Enterococcaceae|g__Enterococcus|s__Enterococcus_rivorum	Acu_post - MMT - Sham_post	Acu_post	0.0779481	0.0208938	*
k__Viruses|p__Artverviricota|c__Revtraviricetes|o__Ortervirales|f__Caulimoviridae|g__Dioscovirus	Acu_post - MMT - Sham_post	Acu_post	0.0774239	0.0193907	*
k__Viruses|p__Artverviricota|c__Revtraviricetes|o__Ortervirales|f__Caulimoviridae|g__Dioscovirus|s__Dioscorea_nummularia_associated_virus	Acu_post - MMT - Sham_post	Acu_post	0.0774239	0.0193907	*
k__Bacteria|p__Bacteroidetes|c__Flavobacteriia|o__Flavobacteriales|f__Flavobacteriaceae|g__Gelidibacter|s__Gelidibacter_japonicus	Acu_post - MMT - Sham_post	Acu_post	0.0772462	0.0194768	*
k__Bacteria|p__Proteobacteria|c__Gammaproteobacteria|o__Enterobacterales|f__Enterobacteriaceae|g__Enterobacter|s__Enterobacter_cloacae_complex_sp._677-3DZ2D5B	Acu_post - MMT - Sham_post	MMT	0.0764323	0.0399988	*
k__Bacteria|p__Bacteroidetes|c__Flavobacteriia|o__Flavobacteriales|f__Flavobacteriaceae|g__Olleya|s__Olleya_aquimaris	Acu_post - MMT - Sham_post	Acu_post	0.0761735	0.00927735	**
k__Bacteria|p__Fibrobacteres|c__unclassified|o__unclassified|f__unclassified|g__unclassified|s__Fibrobacteres_bacterium	Acu_post - MMT - Sham_post	Acu_post	0.0758468	0.00532566	**
k__Bacteria|p__Spirochaetes|c__Spirochaetia|o__Spirochaetales|f__unclassified|g__unclassified|s__uncultured_Spirochaetales_bacterium_HF0500_06B09	Acu_post - MMT - Sham_post	Acu_post	0.0755501	0.0296675	*
k__Bacteria|p__Bacteroidetes|c__Cytophagia|o__Cytophagales|f__Cyclobacteriaceae|g__Cyclobacterium|s__Cyclobacterium_sp._SYSU_L10167	Acu_post - MMT - Sham_post	Acu_post	0.0749481	0.0194768	*
k__Bacteria|p__Bacteroidetes|c__Bacteroidia|o__Bacteroidales|f__Prevotellaceae|g__Prevotella|s__Prevotella_sp._HMSC077E08	Acu_post - MMT - Sham_post	Acu_post	0.0744449	0.0384353	*
k__Bacteria|p__Firmicutes|c__Bacilli|o__Bacillales|f__Bacillaceae|g__Domibacillus|s__Domibacillus_robiginosus	Acu_post - MMT - Sham_post	Acu_post	0.0742637	0.0273106	*
k__Bacteria|p__Firmicutes|c__Bacilli|o__Bacillales|f__Paenibacillaceae|g__Paenibacillus|s__Paenibacillus_mesophilus	Acu_post - MMT - Sham_post	Acu_post	0.0740756	0.0378773	*
k__Fungi|p__Ascomycota|c__Pezizomycetes|o__Pezizales|f__Ascobolaceae	Acu_post - MMT - Sham_post	Acu_post	0.0739023	0.0450205	*
k__Fungi|p__Ascomycota|c__Pezizomycetes|o__Pezizales|f__Ascobolaceae|g__Ascobolus	Acu_post - MMT - Sham_post	Acu_post	0.0739023	0.0450205	*
k__Fungi|p__Ascomycota|c__Pezizomycetes|o__Pezizales|f__Ascobolaceae|g__Ascobolus|s__Ascobolus_immersus	Acu_post - MMT - Sham_post	Acu_post	0.0739023	0.0450205	*
k__Bacteria|p__Proteobacteria|c__Betaproteobacteria|o__Burkholderiales|f__Alcaligenaceae|g__Parapusillimonas	Acu_post - MMT - Sham_post	Acu_post	0.0738589	0.0322059	*
k__Bacteria|p__Proteobacteria|c__Betaproteobacteria|o__Burkholderiales|f__Alcaligenaceae|g__Parapusillimonas|s__Parapusillimonas_sp._SGNA-6	Acu_post - MMT - Sham_post	Acu_post	0.0737196	0.0429599	*
k__Fungi|p__Ascomycota|c__Dothideomycetes|o__Pleosporales	Acu_post - MMT - Sham_post	Acu_post	0.0734653	0.0394096	*
k__Bacteria|p__Firmicutes|c__Clostridia|o__Clostridiales|f__unclassified|g__Natranaerovirga|s__Natranaerovirga_hydrolytica	Acu_post - MMT - Sham_post	Acu_post	0.0721954	0.0470722	*
k__Bacteria|p__Actinobacteria|c__Actinobacteria|o__Bifidobacteriales|f__Bifidobacteriaceae|g__unclassified|s__Bifidobacteriaceae_bacterium_GH005	Acu_post - MMT - Sham_post	Acu_post	0.0720621	0.00747214	**
k__Bacteria|p__Proteobacteria|c__Gammaproteobacteria|o__Enterobacterales|f__Enterobacteriaceae|g__Enterobacter|s__Enterobacter_sp._TUM13743	Acu_post - MMT - Sham_post	MMT	0.0701606	0.019692	*
k__Fungi|p__Mucoromycota|c__Endogonomycetes|o__Endogonales|f__Endogonaceae|g__Endogone	Acu_post - MMT - Sham_post	Acu_post	0.0699179	0.0279727	*
k__Bacteria|p__Proteobacteria|c__Alphaproteobacteria|o__Rhodospirillales|f__Acetobacteraceae|g__Paracraurococcus	Acu_post - MMT - Sham_post	Acu_post	0.06989	0.0283299	*
k__Bacteria|p__Proteobacteria|c__Deltaproteobacteria|o__Desulfovibrionales|f__Desulfovibrionaceae|g__Desulfovibrio|s__Desulfovibrio_mexicanus	Acu_post - MMT - Sham_post	Acu_post	0.0698141	0.00883779	**
k__Bacteria|p__Aquificae|c__Aquificae|o__Aquificales|f__unclassified	Acu_post - MMT - Sham_post	Acu_post	0.0694698	0.0194768	*
k__Bacteria|p__Aquificae|c__Aquificae|o__Aquificales|f__unclassified|g__unclassified	Acu_post - MMT - Sham_post	Acu_post	0.0694698	0.0194768	*
k__Bacteria|p__Aquificae|c__Aquificae|o__Aquificales|f__unclassified|g__unclassified|s__Aquificales_bacterium	Acu_post - MMT - Sham_post	Acu_post	0.0694698	0.0194768	*
k__Bacteria|p__Proteobacteria|c__Gammaproteobacteria|o__Aeromonadales|f__Aeromonadaceae|g__Aeromonas|s__Aeromonas_sp._WP2-W18-CRE-05	Acu_post - MMT - Sham_post	Acu_post	0.0691903	0.0386224	*
k__Viruses|p__Artverviricota|c__Revtraviricetes|o__Ortervirales|f__Caulimoviridae|g__Caulimovirus|s__Dahlia_common_mosaic_virus	Acu_post - MMT - Sham_post	Acu_post	0.0689859	0.0256565	*
k__Bacteria|p__Proteobacteria|c__Gammaproteobacteria|o__Vibrionales|f__Vibrionaceae|g__Vibrio|s__Vibrio_sinensis	Acu_post - MMT - Sham_post	Sham_post	0.0688296	0.0208231	*
k__Bacteria|p__Bacteroidetes|c__Bacteroidia|o__Marinilabiliales|f__Marinifilaceae|g__Ancylomarina|s__Ancylomarina_salipaludis	Acu_post - MMT - Sham_post	Acu_post	0.0687377	0.0362109	*
k__Bacteria|p__Proteobacteria|c__Alphaproteobacteria|o__Rhodospirillales|f__Acetobacteraceae|g__Paracraurococcus|s__Paracraurococcus_sp._NE82	Acu_post - MMT - Sham_post	Acu_post	0.0684009	0.0283299	*
k__Bacteria|p__Proteobacteria|c__Alphaproteobacteria|o__Rhodobacterales|f__Rhodobacteraceae|g__Mangrovicoccus	Acu_post - MMT - Sham_post	Acu_post	0.0681298	0.00241687	**
k__Bacteria|p__Proteobacteria|c__Alphaproteobacteria|o__Rhodobacterales|f__Rhodobacteraceae|g__Mangrovicoccus|s__Mangrovicoccus_ximenensis	Acu_post - MMT - Sham_post	Acu_post	0.0681298	0.00241687	**
k__Bacteria|p__Bacteroidetes|c__Flavobacteriia|o__Flavobacteriales|f__Flavobacteriaceae|g__Flavobacterium|s__Flavobacterium_cutihirudinis	Acu_post - MMT - Sham_post	Acu_post	0.0674111	0.0117346	*
k__Fungi|p__Ascomycota|c__Saccharomycetes|o__Saccharomycetales|f__Dipodascaceae|g__Yarrowia	Acu_post - MMT - Sham_post	Acu_post	0.0673802	0.00862908	**
k__Fungi|p__Ascomycota|c__Saccharomycetes|o__Saccharomycetales|f__Dipodascaceae|g__Yarrowia|s__Yarrowia_lipolytica	Acu_post - MMT - Sham_post	Acu_post	0.0673802	0.00862908	**
k__Bacteria|p__Bacteroidetes|c__Cytophagia|o__Cytophagales|f__Cyclobacteriaceae|g__Belliella|s__Belliella_pelovolcani	Acu_post - MMT - Sham_post	Acu_post	0.0667091	0.00918028	**
k__Bacteria|p__Cyanobacteria|c__unclassified|o__Synechococcales|f__Leptolyngbyaceae|g__Stenomitos	Acu_post - MMT - Sham_post	Acu_post	0.0666792	0.00869882	**
k__Bacteria|p__Cyanobacteria|c__unclassified|o__Synechococcales|f__Leptolyngbyaceae|g__Stenomitos|s__Stenomitos_frigidus	Acu_post - MMT - Sham_post	Acu_post	0.0666792	0.00869882	**
k__Bacteria|p__Candidatus_Margulisbacteria|c__Candidatus_Riflemargulisbacteria	Acu_post - MMT - Sham_post	Acu_post	0.066155	0.0111184	*
k__Bacteria|p__Candidatus_Margulisbacteria|c__Candidatus_Riflemargulisbacteria|o__unclassified	Acu_post - MMT - Sham_post	Acu_post	0.066155	0.0111184	*
k__Bacteria|p__Candidatus_Margulisbacteria|c__Candidatus_Riflemargulisbacteria|o__unclassified|f__unclassified	Acu_post - MMT - Sham_post	Acu_post	0.066155	0.0111184	*
k__Bacteria|p__Candidatus_Margulisbacteria|c__Candidatus_Riflemargulisbacteria|o__unclassified|f__unclassified|g__unclassified	Acu_post - MMT - Sham_post	Acu_post	0.066155	0.0111184	*
k__Bacteria|p__Candidatus_Margulisbacteria|c__Candidatus_Riflemargulisbacteria|o__unclassified|f__unclassified|g__unclassified|s__Candidatus_Margulisbacteria_bacterium_GWF2_35_9	Acu_post - MMT - Sham_post	Acu_post	0.066155	0.0111184	*
k__Bacteria|p__Actinobacteria|c__Actinobacteria|o__Micrococcales|f__Microbacteriaceae|g__Mycetocola	Acu_post - MMT - Sham_post	Acu_post	0.0658337	0.041039	*
k__Fungi|p__Zoopagomycota|c__Harpellomycetes|o__Harpellales|f__Legeriomycetaceae|g__Smittium	Acu_post - MMT - Sham_post	Acu_post	0.064783	0.0200308	*
k__Fungi|p__Basidiomycota|c__Agaricomycetes|o__Hymenochaetales	Acu_post - MMT - Sham_post	Acu_post	0.064661	0.0118843	*
k__Fungi|p__Mucoromycota|c__Endogonomycetes|o__Endogonales|f__Endogonaceae|g__Endogone|s__Endogone_sp._FLAS-F59071	Acu_post - MMT - Sham_post	Acu_post	0.0643944	0.0279727	*
k__Bacteria|p__Firmicutes|c__Bacilli|o__Bacillales|f__Paenibacillaceae|g__Paenibacillus|s__Paenibacillus_daejeonensis	Acu_post - MMT - Sham_post	Acu_post	0.0640224	0.0319954	*
k__Bacteria|p__Bacteroidetes|c__Cytophagia|o__Cytophagales|f__Cyclobacteriaceae|g__Mongoliibacter	Acu_post - MMT - Sham_post	Acu_post	0.0637547	0.00657955	**
k__Bacteria|p__Bacteroidetes|c__Cytophagia|o__Cytophagales|f__Cyclobacteriaceae|g__Mongoliibacter|s__Mongoliibacter_ruber	Acu_post - MMT - Sham_post	Acu_post	0.0637547	0.00657955	**
k__Bacteria|p__Bacteroidetes|c__Bacteroidia|o__Bacteroidales|f__Rikenellaceae|g__Acetobacteroides	Acu_post - MMT - Sham_post	Acu_post	0.0633297	0.0168852	*
k__Bacteria|p__Bacteroidetes|c__Bacteroidia|o__Bacteroidales|f__Rikenellaceae|g__Acetobacteroides|s__Acetobacteroides_hydrogenigenes	Acu_post - MMT - Sham_post	Acu_post	0.0633297	0.0168852	*
k__Bacteria|p__Firmicutes|c__Bacilli|o__Lactobacillales|f__Lactobacillaceae|g__Lactobacillus|s__Lactobacillus_versmoldensis	Acu_post - MMT - Sham_post	Acu_post	0.0632713	0.0174701	*
k__Fungi|p__Ascomycota|c__Lecanoromycetes	Acu_post - MMT - Sham_post	Acu_post	0.0631907	0.0183312	*
k__Fungi|p__Zoopagomycota|c__Zoopagomycetes|o__Zoopagales|f__Piptocephalidaceae	Acu_post - MMT - Sham_post	Acu_post	0.0622837	0.00288994	**
k__Bacteria|p__Candidatus_Omnitrophica	Acu_post - MMT - Sham_post	Sham_post	0.062006	0.0102994	*
k__Bacteria|p__Candidatus_Omnitrophica|c__unclassified	Acu_post - MMT - Sham_post	Sham_post	0.062006	0.0102994	*
k__Bacteria|p__Candidatus_Omnitrophica|c__unclassified|o__unclassified	Acu_post - MMT - Sham_post	Sham_post	0.062006	0.0102994	*
k__Bacteria|p__Candidatus_Omnitrophica|c__unclassified|o__unclassified|f__unclassified	Acu_post - MMT - Sham_post	Sham_post	0.062006	0.0102994	*
k__Bacteria|p__Candidatus_Omnitrophica|c__unclassified|o__unclassified|f__unclassified|g__unclassified	Acu_post - MMT - Sham_post	Sham_post	0.0618063	0.0129063	*
k__Bacteria|p__Proteobacteria|c__Gammaproteobacteria|o__Enterobacterales|f__Enterobacteriaceae|g__Enterobacter|s__Enterobacter_sp._UCD-UG_FMILLET	Acu_post - MMT - Sham_post	MMT	0.059666	0.0129145	*
k__Bacteria|p__Cyanobacteria|c__unclassified|o__Nostocales|f__Calotrichaceae	Acu_post - MMT - Sham_post	Sham_post	0.0593048	0.00162194	**
k__Bacteria|p__Cyanobacteria|c__unclassified|o__Nostocales|f__Calotrichaceae|g__Calothrix	Acu_post - MMT - Sham_post	Sham_post	0.0593048	0.00162194	**
k__Bacteria|p__Proteobacteria|c__Gammaproteobacteria|o__Enterobacterales|f__Enterobacteriaceae|g__Buttiauxella	Acu_post - MMT - Sham_post	MMT	0.0592012	0.0179075	*
k__Bacteria|p__Lentisphaerae|c__Lentisphaeria|o__Victivallales|f__Victivallaceae|g__Victivallis|s__Victivallis_sp._Marseille-Q1083	Acu_post - MMT - Sham_post	Acu_post	0.058821	0.0253283	*
k__Bacteria|p__Planctomycetes|c__Planctomycetia|o__Pirellulales|f__Pirellulaceae|g__Candidatus_Anammoximicrobium	Acu_post - MMT - Sham_post	Acu_post	0.0587663	0.0413433	*
k__Bacteria|p__Planctomycetes|c__Planctomycetia|o__Pirellulales|f__Pirellulaceae|g__Candidatus_Anammoximicrobium|s__Candidatus_Anammoximicrobium_sp.	Acu_post - MMT - Sham_post	Acu_post	0.0587663	0.0413433	*
k__Bacteria|p__Chloroflexi|c__Chloroflexia|o__Chloroflexales|f__Chloroflexaceae|g__unclassified	Acu_post - MMT - Sham_post	Acu_post	0.0586624	0.0424663	*
k__Bacteria|p__Chloroflexi|c__Chloroflexia|o__Chloroflexales|f__Chloroflexaceae|g__unclassified|s__Chloroflexaceae_bacterium	Acu_post - MMT - Sham_post	Acu_post	0.0586624	0.0424663	*
k__Bacteria|p__Proteobacteria|c__Gammaproteobacteria|o__Enterobacterales|f__Enterobacteriaceae|g__Enterobacter|s__Enterobacter_sp._WP_7_2	Acu_post - MMT - Sham_post	MMT	0.0582	0.0378342	*
k__Bacteria|p__Proteobacteria|c__Betaproteobacteria|o__Burkholderiales|f__Burkholderiaceae|g__Burkholderia|s__Burkholderia_cepacia	Acu_post - MMT - Sham_post	Acu_post	0.0579958	0.0228438	*
k__Bacteria|p__Firmicutes|c__Bacilli|o__Lactobacillales|f__Carnobacteriaceae|g__Carnobacterium|s__Carnobacterium_maltaromaticum	Acu_post - MMT - Sham_post	Sham_post	0.0578311	0.0120733	*
k__Bacteria|p__Proteobacteria|c__Gammaproteobacteria|o__Oceanospirillales|f__Oceanospirillaceae|g__Marinobacterium|s__Marinobacterium_stanieri	Acu_post - MMT - Sham_post	Acu_post	0.057659	0.0112463	*
k__Viruses|p__unclassified|c__unclassified|o__unclassified|f__unclassified|g__unclassified|s__Piper_DNA_virus_1	Acu_post - MMT - Sham_post	Acu_post	0.0569904	0.0192737	*
k__Bacteria|p__Bacteroidetes|c__Chitinophagia|o__Chitinophagales|f__Chitinophagaceae|g__Arachidicoccus|s__Arachidicoccus_ginsenosidivorans	Acu_post - MMT - Sham_post	Acu_post	0.0569575	0.0325615	*
k__Bacteria|p__Firmicutes|c__Bacilli|o__Bacillales|f__Paenibacillaceae|g__Paenibacillus|s__Paenibacillus_jamilae	Acu_post - MMT - Sham_post	Acu_post	0.0569118	0.0198707	*
k__Bacteria|p__Proteobacteria|c__Gammaproteobacteria|o__Alteromonadales|f__Shewanellaceae|g__Shewanella|s__Shewanella_frigidimarina	Acu_post - MMT - Sham_post	Acu_post	0.0565751	0.0421755	*
k__Viruses|p__Uroviricota|c__Caudoviricetes|o__Caudovirales|f__Siphoviridae|g__unclassified|s__Salmonella_phage_vB_SenS_SB28	Acu_post - MMT - Sham_post	Acu_post	0.0554345	0.01865	*
k__Archaea|p__Thaumarchaeota|c__unclassified	Acu_post - MMT - Sham_post	Sham_post	0.0551559	0.0139264	*
k__Fungi|p__Mucoromycota|c__Mucoromycetes|o__Mucorales|f__Rhizopodaceae|g__Rhizopus|s__Rhizopus_stolonifer	Acu_post - MMT - Sham_post	Acu_post	0.0550855	0.0475276	*
k__Fungi|p__Chytridiomycota|c__Chytridiomycetes|o__Spizellomycetales|f__Spizellomycetaceae|g__Spizellomyces|s__Spizellomyces_punctatus	Acu_post - MMT - Sham_post	Acu_post	0.0550564	0.0191466	*
k__Archaea|p__Euryarchaeota|c__Halobacteria|o__Halobacteriales	Acu_post - MMT - Sham_post	Acu_post	0.0549861	0.0391495	*
k__Bacteria|p__Candidatus_Magasanikbacteria|c__unclassified|o__unclassified|f__unclassified|g__unclassified|s__Candidatus_Magasanikbacteria_bacterium_GW2011_GWE2_42_7	Acu_post - MMT - Sham_post	Acu_post	0.0549703	0.0417383	*
k__Bacteria|p__Proteobacteria|c__Deltaproteobacteria|o__Desulfovibrionales|f__Desulfovibrionaceae|g__Desulfovibrio|s__Desulfovibrio_psychrotolerans	Acu_post - MMT - Sham_post	Acu_post	0.0546923	0.0117346	*
k__Bacteria|p__Proteobacteria|c__Gammaproteobacteria|o__Alteromonadales|f__Alteromonadaceae|g__Marinobacter|s__Marinobacter_hydrocarbonoclasticus	Acu_post - MMT - Sham_post	Acu_post	0.0543573	0.0321008	*
k__Bacteria|p__Firmicutes|c__Bacilli|o__Bacillales|f__Paenibacillaceae|g__Paenibacillus|s__Paenibacillus_sp._7516	Acu_post - MMT - Sham_post	Acu_post	0.0539033	0.0310064	*
k__Fungi|p__Ascomycota|c__Lecanoromycetes|o__Umbilicariales	Acu_post - MMT - Sham_post	Acu_post	0.0538108	0.0195826	*
k__Fungi|p__Ascomycota|c__Lecanoromycetes|o__Umbilicariales|f__Umbilicariaceae	Acu_post - MMT - Sham_post	Acu_post	0.0538108	0.0195826	*
k__Fungi|p__Ascomycota|c__Lecanoromycetes|o__Umbilicariales|f__Umbilicariaceae|g__Lasallia	Acu_post - MMT - Sham_post	Acu_post	0.0538108	0.0195826	*
k__Fungi|p__Ascomycota|c__Lecanoromycetes|o__Umbilicariales|f__Umbilicariaceae|g__Lasallia|s__Lasallia_pustulata	Acu_post - MMT - Sham_post	Acu_post	0.0538108	0.0195826	*
k__Viruses|p__Uroviricota|c__Caudoviricetes|o__Caudovirales|f__Podoviridae|g__unclassified|s__Podoviridae_sp._ctbd591	Acu_post - MMT - Sham_post	Acu_post	0.0534024	0.0263252	*
k__Bacteria|p__Cyanobacteria|c__unclassified|o__Nostocales|f__Calotrichaceae|g__Calothrix|s__Calothrix_sp._PCC_7507	Acu_post - MMT - Sham_post	Acu_post	0.0521604	0.034842	*
k__Bacteria|p__Proteobacteria|c__Betaproteobacteria|o__Neisseriales|f__Neisseriaceae|g__Neisseria|s__Neisseria_sp._HMSC064F03	Acu_post - MMT - Sham_post	Acu_post	0.0512461	0.0316349	*
k__Bacteria|p__Cyanobacteria|c__Oscillatoriophycideae|o__Chroococcales|f__Microcystaceae|g__Microcystis|s__Microcystis_wesenbergii	Acu_post - MMT - Sham_post	Acu_post	0.0511471	0.0318471	*
k__Bacteria|p__Firmicutes|c__Bacilli|o__Bacillales|f__Planococcaceae|g__Jeotgalibacillus|s__Jeotgalibacillus_proteolyticus	Acu_post - MMT - Sham_post	Acu_post	0.0509891	0.0306524	*
k__Fungi|p__Basidiomycota|c__Agaricomycetes|o__Agaricales|f__Pluteaceae|g__Pluteus	Acu_post - MMT - Sham_post	Acu_post	0.050888	0.00840531	**
k__Fungi|p__Basidiomycota|c__Agaricomycetes|o__Agaricales|f__Pluteaceae|g__Pluteus|s__Pluteus_cervinus	Acu_post - MMT - Sham_post	Acu_post	0.050888	0.00840531	**
k__Fungi|p__Basidiomycota|c__Agaricomycetes|o__Agaricales|f__Bolbitiaceae|g__Agrocybe|s__Agrocybe_aegerita	Acu_post - MMT - Sham_post	Acu_post	0.0505851	0.0299623	*
k__Bacteria|p__Proteobacteria|c__Alphaproteobacteria|o__Rhodobacterales|f__Rhodobacteraceae|g__Yoonia	Acu_post - MMT - Sham_post	Acu_post	0.0503897	0.0380429	*
k__Bacteria|p__Proteobacteria|c__Alphaproteobacteria|o__Rhodobacterales|f__Rhodobacteraceae|g__Yoonia|s__Yoonia_sediminilitoris	Acu_post - MMT - Sham_post	Acu_post	0.0503897	0.0380429	*
k__Bacteria|p__Proteobacteria|c__Deltaproteobacteria|o__Desulfovibrionales|f__Desulfovibrionaceae|g__Desulfovibrio|s__Desulfovibrio_sp._HN2	Acu_post - MMT - Sham_post	Acu_post	0.0502529	0.0231683	*
k__Bacteria|p__Proteobacteria|c__Deltaproteobacteria|o__Desulfovibrionales|f__Desulfovibrionaceae|g__Desulfovibrio|s__Desulfovibrio_gilichinskyi	Acu_post - MMT - Sham_post	Acu_post	0.0496003	0.0223476	*
k__Fungi|p__Basidiomycota|c__Dacrymycetes	Acu_post - MMT - Sham_post	Acu_post	0.0488847	0.0246812	*
k__Fungi|p__Basidiomycota|c__Dacrymycetes|o__Dacrymycetales	Acu_post - MMT - Sham_post	Acu_post	0.0488847	0.0246812	*
k__Fungi|p__Basidiomycota|c__Dacrymycetes|o__Dacrymycetales|f__Dacrymycetaceae	Acu_post - MMT - Sham_post	Acu_post	0.0488847	0.0246812	*
k__Bacteria|p__Proteobacteria|c__Gammaproteobacteria|o__Enterobacterales|f__Enterobacteriaceae|g__Enterobacter|s__Enterobacter_sp._638	Acu_post - MMT - Sham_post	MMT	0.0488756	0.00097934	***
k__Viruses|p__Uroviricota|c__Caudoviricetes|o__Caudovirales|f__Ackermannviridae|g__Kuttervirus|s__Salmonella_phage_SE14	Acu_post - MMT - Sham_post	Acu_post	0.0486284	0.0396705	*
k__Fungi|p__Chytridiomycota|c__Chytridiomycetes|o__unclassified	Acu_post - MMT - Sham_post	Acu_post	0.0484119	0.0275373	*
k__Fungi|p__Chytridiomycota|c__Chytridiomycetes|o__unclassified|f__unclassified	Acu_post - MMT - Sham_post	Acu_post	0.0484119	0.0275373	*
k__Fungi|p__Chytridiomycota|c__Chytridiomycetes|o__unclassified|f__unclassified|g__Blyttiomyces	Acu_post - MMT - Sham_post	Acu_post	0.0484119	0.0275373	*
k__Fungi|p__Chytridiomycota|c__Chytridiomycetes|o__unclassified|f__unclassified|g__Blyttiomyces|s__Blyttiomyces_helicus	Acu_post - MMT - Sham_post	Acu_post	0.0484119	0.0275373	*
k__Bacteria|p__Firmicutes|c__Clostridia|o__Candidatus_Borkfalkiales	Acu_post - MMT - Sham_post	Acu_post	0.0479436	0.0213054	*
k__Bacteria|p__Firmicutes|c__Clostridia|o__Candidatus_Borkfalkiales|f__Candidatus_Borkfalkiaceae	Acu_post - MMT - Sham_post	Acu_post	0.0479436	0.0213054	*
k__Bacteria|p__Firmicutes|c__Clostridia|o__Candidatus_Borkfalkiales|f__Candidatus_Borkfalkiaceae|g__Candidatus_Borkfalkia	Acu_post - MMT - Sham_post	Acu_post	0.0479436	0.0213054	*
k__Bacteria|p__Firmicutes|c__Clostridia|o__Candidatus_Borkfalkiales|f__Candidatus_Borkfalkiaceae|g__Candidatus_Borkfalkia|s__Candidatus_Borkfalkia_ceftriaxoniphila	Acu_post - MMT - Sham_post	Acu_post	0.0479436	0.0213054	*
k__Viruses|p__Artverviricota|c__Revtraviricetes|o__Ortervirales|f__Caulimoviridae|g__Cavemovirus|s__Cassava_vein_mosaic_virus	Acu_post - MMT - Sham_post	Acu_post	0.0477737	0.0348959	*
k__Fungi|p__Ascomycota|c__Dothideomycetes|o__Pleosporales|f__Pleosporaceae	Acu_post - MMT - Sham_post	Acu_post	0.046427	0.0116415	*
k__Bacteria|p__Proteobacteria|c__Deltaproteobacteria|o__Desulfovibrionales|f__Desulfovibrionaceae|g__Desulfovibrio|s__Desulfovibrio_indonesiensis	Acu_post - MMT - Sham_post	Acu_post	0.0460343	0.0329046	*
k__Fungi|p__Basidiomycota|c__Tremellomycetes|o__Trichosporonales	Acu_post - MMT - Sham_post	Acu_post	0.0457781	0.0260145	*
k__Fungi|p__Basidiomycota|c__Tremellomycetes|o__Trichosporonales|f__Trichosporonaceae	Acu_post - MMT - Sham_post	Acu_post	0.0457781	0.0260145	*
k__Fungi|p__Chytridiomycota|c__Chytridiomycetes|o__Rhizophydiales|f__unclassified|g__Batrachochytrium|s__Batrachochytrium_salamandrivorans	Acu_post - MMT - Sham_post	Acu_post	0.0452772	0.0145859	*
k__Viruses|p__Uroviricota|c__Caudoviricetes|o__Caudovirales|f__Siphoviridae|g__Pamexvirus	Acu_post - MMT - Sham_post	Acu_post	0.0448903	0.0194698	*
k__Bacteria|p__Bacteroidetes|c__Saprospiria|o__Saprospirales|f__Saprospiraceae|g__Aureispira|s__Aureispira_sp._CCB-QB1	Acu_post - MMT - Sham_post	Acu_post	0.0446631	0.0360306	*
k__Fungi|p__Basidiomycota|c__Agaricomycetes|o__Hymenochaetales|f__Hymenochaetaceae	Acu_post - MMT - Sham_post	Acu_post	0.0443703	0.0303623	*
k__Fungi|p__Basidiomycota|c__Tremellomycetes|o__Tremellales|f__Cryptococcaceae|g__Cryptococcus|s__Cryptococcus_neoformans	Acu_post - MMT - Sham_post	Acu_post	0.0442964	0.0110833	*
k__Fungi|p__Ascomycota|c__Pezizomycetes|o__Pezizales|f__Tuberaceae	Acu_post - MMT - Sham_post	Acu_post	0.0435754	0.000952972	***
k__Bacteria|p__Proteobacteria|c__Gammaproteobacteria|o__Aeromonadales|f__Aeromonadaceae|g__Aeromonas|s__Aeromonas_sp._HMWF015	Acu_post - MMT - Sham_post	Acu_post	0.0435688	0.0416777	*
k__Bacteria|p__Proteobacteria|c__Gammaproteobacteria|o__Vibrionales|f__Vibrionaceae|g__Vibrio|s__Vibrio_sp._UCD-FRSSP16_30	Acu_post - MMT - Sham_post	Acu_post	0.0435176	0.030637	*
k__Bacteria|p__Proteobacteria|c__Gammaproteobacteria|o__Enterobacterales|f__Enterobacteriaceae|g__Enterobacter|s__Enterobacter_sp._kpr-6	Acu_post - MMT - Sham_post	MMT	0.0429852	0.0249527	*
k__Bacteria|p__Planctomycetes|c__unclassified|o__unclassified|f__unclassified|g__unclassified|s__Planctomycetes_bacterium_K23_9	Acu_post - MMT - Sham_post	Acu_post	0.0427303	0.0396705	*
k__Bacteria|p__Proteobacteria|c__Gammaproteobacteria|o__Enterobacterales|f__Enterobacteriaceae|g__Buttiauxella|s__Buttiauxella_agrestis	Acu_post - MMT - Sham_post	MMT	0.0426224	0.00369842	**
k__Bacteria|p__Proteobacteria|c__Gammaproteobacteria|o__Enterobacterales|f__Enterobacteriaceae|g__Enterobacter|s__Enterobacter_cloacae_complex_sp._ECNIH9	Acu_post - MMT - Sham_post	MMT	0.0424637	0.0388319	*
k__Fungi|p__Basidiomycota|c__Dacrymycetes|o__Dacrymycetales|f__Dacrymycetaceae|g__Calocera	Acu_post - MMT - Sham_post	Acu_post	0.0419453	0.0246812	*
k__Bacteria|p__Proteobacteria|c__Gammaproteobacteria|o__Enterobacterales|f__Enterobacteriaceae|g__unclassified|s__Enterobacteriaceae_bacterium_8376wB9	Acu_post - MMT - Sham_post	MMT	0.0418189	0.0390574	*
k__Fungi|p__Basidiomycota|c__Agaricomycetes|o__Polyporales|f__Polyporaceae|g__Trametes|s__Trametes_pubescens	Acu_post - MMT - Sham_post	Acu_post	0.041537	0.00940037	**
k__Bacteria|p__Actinobacteria|c__Actinobacteria|o__Streptomycetales|f__Streptomycetaceae|g__Streptomyces|s__Streptomyces_vinaceus	Acu_post - MMT - Sham_post	Acu_post	0.0415264	0.0192737	*
k__Bacteria|p__Proteobacteria|c__Gammaproteobacteria|o__Enterobacterales|f__Enterobacteriaceae|g__Lelliottia|s__Lelliottia_sp._WB101	Acu_post - MMT - Sham_post	Acu_post	0.0413892	0.0383569	*
k__Bacteria|p__Actinobacteria|c__Actinobacteria|o__Micrococcales|f__Microbacteriaceae|g__Microbacterium|s__Microbacterium_sp._CQ0110Y	Acu_post - MMT - Sham_post	Acu_post	0.0412943	0.0184467	*
k__Fungi|p__Mucoromycota|c__Mucoromycetes|o__Mucorales|f__Lichtheimiaceae|g__Lichtheimia|s__Lichtheimia_ramosa	Acu_post - MMT - Sham_post	Acu_post	0.0412704	0.0128712	*
k__Fungi|p__Basidiomycota|c__Tremellomycetes|o__Tremellales|f__Cryptococcaceae|g__Kwoniella	Acu_post - MMT - Sham_post	Acu_post	0.0411125	0.0226496	*
k__Fungi|p__Ascomycota|c__Dothideomycetes|o__Pleosporales|f__Pleosporaceae|g__Pyrenophora	Acu_post - MMT - Sham_post	Acu_post	0.0410233	0.0306692	*
k__Fungi|p__Ascomycota|c__Dothideomycetes|o__Pleosporales|f__Pleosporaceae|g__Pyrenophora|s__Pyrenophora_teres	Acu_post - MMT - Sham_post	Acu_post	0.0410233	0.0306692	*
k__Bacteria|p__Firmicutes|c__Clostridia|o__Clostridiales|f__unclassified|g__unclassified|s__Clostridiales_bacterium_PH28_bin88	Acu_post - MMT - Sham_post	Acu_post	0.0407141	0.0421487	*
k__Bacteria|p__Proteobacteria|c__Gammaproteobacteria|o__Thiotrichales|f__Piscirickettsiaceae|g__Cycloclasticus	Acu_post - MMT - Sham_post	Sham_post	0.0402662	0.0186997	*
k__Bacteria|p__Cyanobacteria|c__unclassified|o__Nostocales|f__Nostocaceae|g__Anabaena|s__Anabaena_sp._AL09	Acu_post - MMT - Sham_post	Acu_post	0.0402115	0.0114122	*
k__Bacteria|p__Firmicutes|c__Bacilli|o__Bacillales|f__Bacillaceae|g__Virgibacillus|s__Virgibacillus_sp._7505	Acu_post - MMT - Sham_post	Acu_post	0.0398284	0.0194768	*
k__Bacteria|p__Bacteroidetes|c__Sphingobacteriia|o__Sphingobacteriales|f__Sphingobacteriaceae|g__Pedobacter|s__Pedobacter_sp._L105	Acu_post - MMT - Sham_post	Acu_post	0.0396493	0.00467352	**
k__Bacteria|p__Proteobacteria|c__Gammaproteobacteria|o__unclassified|f__unclassified|g__Candidatus_Kentron|s__Candidatus_Kentron_sp._FM	Acu_post - MMT - Sham_post	Acu_post	0.0394272	0.0304792	*
k__Fungi|p__Ascomycota|c__Eurotiomycetes|o__Eurotiales|f__Aspergillaceae|g__Penicillium	Acu_post - MMT - Sham_post	Acu_post	0.0393739	0.0121494	*
k__Fungi|p__Ascomycota|c__Pezizomycetes|o__Pezizales|f__Tuberaceae|g__Tuber	Acu_post - MMT - Sham_post	Acu_post	0.0392689	0.0385635	*
k__Bacteria|p__Proteobacteria|c__Alphaproteobacteria|o__Rhizobiales|f__Rhizobiaceae|g__Liberibacter|s__Liberibacter_crescens	Acu_post - MMT - Sham_post	Acu_post	0.0391578	0.0322536	*
k__Fungi|p__Basidiomycota|c__Agaricomycetes|o__Polyporales|f__Polyporaceae|g__Trametes|s__Trametes_cinnabarina	Acu_post - MMT - Sham_post	Acu_post	0.0386823	0.0473729	*
k__Bacteria|p__Proteobacteria|c__Gammaproteobacteria|o__Enterobacterales|f__Enterobacteriaceae|g__Enterobacter|s__Enterobacter_cloacae_complex_sp._FDA-CDC-AR_0164	Acu_post - MMT - Sham_post	Acu_post	0.03847	0.0465761	*
k__Fungi|p__Ascomycota|c__Leotiomycetes|o__Helotiales	Acu_post - MMT - Sham_post	Acu_post	0.0380007	0.045018	*
k__Bacteria|p__Firmicutes|c__Bacilli|o__Bacillales|f__Paenibacillaceae|g__Paenibacillus|s__Paenibacillus_sp._BK720	Acu_post - MMT - Sham_post	Acu_post	0.037833	0.00194003	**
k__Bacteria|p__Ignavibacteriae|c__Ignavibacteria|o__unclassified|f__unclassified|g__unclassified|s__Ignavibacteria_bacterium_RBG_16_34_14	Acu_post - MMT - Sham_post	Acu_post	0.037788	0.0428466	*
k__Bacteria|p__Bacteroidetes|c__Bacteroidia|o__Bacteroidales|f__Porphyromonadaceae|g__Porphyromonas|s__Porphyromonas_sp.	Acu_post - MMT - Sham_post	Acu_post	0.0375873	0.0228679	*
k__Bacteria|p__Firmicutes|c__Bacilli|o__Bacillales|f__Bacillaceae|g__Lottiidibacillus	Acu_post - MMT - Sham_post	Acu_post	0.0373447	0.0325204	*
k__Bacteria|p__Firmicutes|c__Bacilli|o__Bacillales|f__Bacillaceae|g__Lottiidibacillus|s__Lottiidibacillus_patelloidae	Acu_post - MMT - Sham_post	Acu_post	0.0373447	0.0325204	*
k__Fungi|p__Basidiomycota|c__Agaricomycetes|o__Boletales|f__Paxillaceae|g__Paxillus|s__Paxillus_rubicundulus	Acu_post - MMT - Sham_post	Acu_post	0.0373248	0.00819886	**
k__Bacteria|p__Firmicutes|c__Bacilli|o__Lactobacillales|f__Streptococcaceae|g__Streptococcus|s__Streptococcus_sp._CCH8-C6	Acu_post - MMT - Sham_post	Acu_post	0.0369499	0.0204755	*
k__Bacteria|p__Proteobacteria|c__Betaproteobacteria|o__unclassified|f__unclassified|g__unclassified|s__Betaproteobacteria_bacterium_ADurb.Bin341	Acu_post - MMT - Sham_post	Acu_post	0.0359515	0.0199788	*
k__Bacteria|p__Firmicutes|c__Bacilli|o__Bacillales|f__Paenibacillaceae|g__Fontibacillus|s__Fontibacillus_phaseoli	Acu_post - MMT - Sham_post	Acu_post	0.0359064	0.0111589	*
k__Fungi|p__Ascomycota|c__Sordariomycetes|o__Xylariales	Acu_post - MMT - Sham_post	Acu_post	0.035829	0.00164149	**
k__Fungi|p__Mucoromycota|c__Mucoromycetes|o__Mucorales|f__Cunninghamellaceae|g__Hesseltinella	Acu_post - MMT - Sham_post	Acu_post	0.035477	0.0320682	*
k__Fungi|p__Mucoromycota|c__Mucoromycetes|o__Mucorales|f__Cunninghamellaceae|g__Hesseltinella|s__Hesseltinella_vesiculosa	Acu_post - MMT - Sham_post	Acu_post	0.035477	0.0320682	*
k__Bacteria|p__Proteobacteria|c__Gammaproteobacteria|o__Enterobacterales|f__Enterobacteriaceae|g__Citrobacter|s__Citrobacter_freundii_complex_sp._CFNIH12	Acu_post - MMT - Sham_post	Acu_post	0.0353489	0.0371526	*
k__Fungi|p__Zoopagomycota|c__Zoopagomycetes|o__Zoopagales|f__Piptocephalidaceae|g__Syncephalis	Acu_post - MMT - Sham_post	Acu_post	0.0352031	0.0195379	*
k__Fungi|p__Zoopagomycota|c__Zoopagomycetes|o__Zoopagales|f__Piptocephalidaceae|g__Syncephalis|s__Syncephalis_pseudoplumigaleata	Acu_post - MMT - Sham_post	Acu_post	0.0352031	0.0195379	*
k__Fungi|p__Basidiomycota|c__Dacrymycetes|o__Dacrymycetales|f__Dacrymycetaceae|g__Calocera|s__Calocera_cornea	Acu_post - MMT - Sham_post	Acu_post	0.0338502	0.0308926	*
k__Bacteria|p__Firmicutes|c__Bacilli|o__Lactobacillales|f__Streptococcaceae|g__Streptococcus|s__Streptococcus_phocae	Acu_post - MMT - Sham_post	Acu_post	0.0336451	0.0400407	*
k__Bacteria|p__Firmicutes|c__Bacilli|o__Bacillales|f__Thermoactinomycetaceae|g__Shimazuella|s__Shimazuella_sp._KC615	Acu_post - MMT - Sham_post	Acu_post	0.0336345	0.0288166	*
k__Fungi|p__Basidiomycota|c__Microbotryomycetes|o__Sporidiobolales|f__Sporidiobolaceae|g__Rhodotorula	Acu_post - MMT - Sham_post	Acu_post	0.0335956	0.0459428	*
k__Bacteria|p__Proteobacteria|c__Gammaproteobacteria|o__Thiotrichales|f__Piscirickettsiaceae|g__Cycloclasticus|s__Cycloclasticus_sp._symbiont_of_Poecilosclerida_sp._M	Acu_post - MMT - Sham_post	Sham_post	0.0335948	0.0308731	*
k__Bacteria|p__Firmicutes|c__Bacilli|o__Bacillales|f__Bacillaceae|g__Bacillus|s__Bacillus_sp._FJAT-45350	Acu_post - MMT - Sham_post	Acu_post	0.0332683	0.0479739	*
k__Bacteria|p__Bacteroidetes|c__Flavobacteriia|o__Flavobacteriales|f__Flavobacteriaceae|g__Flavobacterium|s__Flavobacterium_sp._LaA7.5	Acu_post - MMT - Sham_post	Acu_post	0.0332395	0.000737322	***
k__Fungi|p__Ascomycota|c__Pezizomycetes|o__Pezizales|f__Tuberaceae|g__Tuber|s__Tuber_aestivum	Acu_post - MMT - Sham_post	Acu_post	0.0326602	0.0187239	*
k__Bacteria|p__Firmicutes|c__Bacilli|o__Bacillales|f__Planococcaceae|g__Paenisporosarcina|s__Paenisporosarcina_indica	Acu_post - MMT - Sham_post	Acu_post	0.0325433	0.0404094	*
k__Bacteria|p__Bacteroidetes|c__Flavobacteriia|o__Flavobacteriales|f__Flavobacteriaceae|g__Flavobacterium|s__Flavobacterium_sp._I3-2	Acu_post - MMT - Sham_post	Acu_post	0.0324781	0.0410758	*
k__Bacteria|p__Firmicutes|c__Bacilli|o__Bacillales|f__Bacillaceae|g__Bacillus|s__Bacillus_enclensis	Acu_post - MMT - Sham_post	Acu_post	0.0324235	0.00747214	**
k__Bacteria|p__Proteobacteria|c__Gammaproteobacteria|o__Vibrionales|f__Vibrionaceae|g__Photobacterium|s__Photobacterium_sp._SKA34	Acu_post - MMT - Sham_post	Acu_post	0.032286	0.0287683	*
k__Bacteria|p__Firmicutes|c__Bacilli|o__Bacillales|f__Thermoactinomycetaceae|g__Shimazuella	Acu_post - MMT - Sham_post	Acu_post	0.0322414	0.0493615	*
k__Bacteria|p__Proteobacteria|c__Gammaproteobacteria|o__Enterobacterales|f__Enterobacteriaceae|g__Lelliottia|s__Lelliottia_jeotgali	Acu_post - MMT - Sham_post	MMT	0.0320129	0.00877097	**
k__Fungi|p__Basidiomycota|c__Agaricomycetes|o__Agaricales|f__Lyophyllaceae|g__Tricholomella	Acu_post - MMT - Sham_post	Acu_post	0.0319256	0.0279741	*
k__Fungi|p__Basidiomycota|c__Agaricomycetes|o__Agaricales|f__Lyophyllaceae|g__Tricholomella|s__Tricholomella_constricta	Acu_post - MMT - Sham_post	Acu_post	0.0319256	0.0279741	*
k__Bacteria|p__Proteobacteria|c__Betaproteobacteria|o__Neisseriales|f__Chromobacteriaceae|g__Pseudogulbenkiania|s__Pseudogulbenkiania_sp._NH8B	Acu_post - MMT - Sham_post	Acu_post	0.0318547	0.0396705	*
k__Viruses|p__Uroviricota|c__Caudoviricetes|o__Caudovirales|f__Ackermannviridae|g__Kuttervirus|s__Escherichia_phage_EP75	Acu_post - MMT - Sham_post	Acu_post	0.0314662	0.0396705	*
k__Bacteria|p__Proteobacteria|c__Gammaproteobacteria|o__unclassified|f__unclassified|g__unclassified|s__gamma_proteobacterium_HIMB30	Acu_post - MMT - Sham_post	Acu_post	0.0313073	0.0171642	*
k__Bacteria|p__Firmicutes|c__Bacilli|o__Bacillales|f__Bacillaceae|g__unclassified|s__Bacillaceae_bacterium_SAS-127	Acu_post - MMT - Sham_post	Acu_post	0.0308556	0.0194743	*
k__Bacteria|p__Bacteroidetes|c__Flavobacteriia|o__Flavobacteriales|f__Weeksellaceae|g__Chryseobacterium|s__Chryseobacterium_binzhouense	Acu_post - MMT - Sham_post	Acu_post	0.0306831	0.00621181	**
k__Viruses|p__Uroviricota|c__Caudoviricetes|o__Caudovirales|f__Drexlerviridae|g__unclassified	Acu_post - MMT - Sham_post	Acu_post	0.0305621	0.0130714	*
k__Bacteria|p__Firmicutes|c__Clostridia|o__Clostridiales|f__Clostridiaceae|g__Candidatus_Arthromitus|s__Candidatus_Arthromitus_sp._SFB-rat-Yit	Acu_post - MMT - Sham_post	Acu_post	0.030289	0.018485	*
k__Bacteria|p__Proteobacteria|c__Deltaproteobacteria|o__unclassified|f__unclassified|g__unclassified|s__Deltaproteobacteria_bacterium_HGW-Deltaproteobacteria-10	Acu_post - MMT - Sham_post	Acu_post	0.0288988	0.0187157	*
k__Bacteria|p__Bacteroidetes|c__Flavobacteriia|o__Flavobacteriales|f__Flavobacteriaceae|g__Winogradskyella|s__Winogradskyella_sp._HL2-2	Acu_post - MMT - Sham_post	Acu_post	0.0286491	0.00845588	**
k__Fungi|p__Basidiomycota|c__Agaricomycetes|o__Sebacinales	Acu_post - MMT - Sham_post	Acu_post	0.0285307	0.0410708	*
k__Fungi|p__Basidiomycota|c__Agaricomycetes|o__Sebacinales|f__Serendipitaceae	Acu_post - MMT - Sham_post	Acu_post	0.0285307	0.0410708	*
k__Fungi|p__Basidiomycota|c__Agaricomycetes|o__Sebacinales|f__Serendipitaceae|g__Serendipita	Acu_post - MMT - Sham_post	Acu_post	0.0285307	0.0410708	*
k__Bacteria|p__Fibrobacteres|c__Fibrobacteria|o__Fibrobacterales|f__Fibrobacteraceae|g__Fibrobacter|s__Fibrobacter_sp._UWB4	Acu_post - MMT - Sham_post	Acu_post	0.028494	0.0482284	*
k__Viruses|p__Uroviricota|c__Caudoviricetes|o__Caudovirales|f__Ackermannviridae|g__Limestonevirus	Acu_post - MMT - Sham_post	Acu_post	0.0281744	0.0416777	*
k__Viruses|p__Uroviricota|c__Caudoviricetes|o__Caudovirales|f__Ackermannviridae|g__Limestonevirus|s__Dickeya_phage_PP35	Acu_post - MMT - Sham_post	Acu_post	0.0281744	0.0416777	*
k__Bacteria|p__Chlamydiae|c__Chlamydiia|o__Parachlamydiales|f__Parachlamydiaceae|g__Parachlamydia|s__Parachlamydia_acanthamoebae	Acu_post - MMT - Sham_post	Acu_post	0.0279846	0.0396705	*
k__Bacteria|p__Actinobacteria|c__Actinobacteria|o__Micrococcales|f__Micrococcaceae|g__Nesterenkonia|s__Nesterenkonia_sp._Hz_6-5	Acu_post - MMT - Sham_post	Acu_post	0.0275736	0.030637	*
k__Bacteria|p__Actinobacteria|c__Actinobacteria|o__Bifidobacteriales|f__Bifidobacteriaceae|g__Bifidobacterium|s__Bifidobacterium_margollesii	Acu_post - MMT - Sham_post	Sham_post	0.0274834	0.0436823	*
k__Fungi|p__Basidiomycota|c__Tremellomycetes|o__Tremellales|f__Cryptococcaceae|g__Kwoniella|s__Kwoniella_dejecticola	Acu_post - MMT - Sham_post	Acu_post	0.0274434	0.0220886	*
k__Bacteria|p__Proteobacteria|c__Betaproteobacteria|o__Neisseriales|f__Neisseriaceae|g__Neisseria|s__Neisseria_sp._HMSC070H10	Acu_post - MMT - Sham_post	Acu_post	0.0273796	0.00882548	**
k__Bacteria|p__Tenericutes|c__Mollicutes|o__Entomoplasmatales|f__Entomoplasmataceae	Acu_post - MMT - Sham_post	Acu_post	0.0272303	0.0396955	*
k__Bacteria|p__Proteobacteria|c__Betaproteobacteria|o__Burkholderiales|f__Alcaligenaceae|g__Bordetella|s__Bordetella_bronchiseptica	Acu_post - MMT - Sham_post	Acu_post	0.0270126	0.041193	*
k__Fungi|p__Ascomycota|c__Saccharomycetes|o__Saccharomycetales|f__Phaffomycetaceae	Acu_post - MMT - Sham_post	Acu_post	0.026979	0.0171977	*
k__Fungi|p__Cryptomycota|c__unclassified|o__unclassified|f__unclassified|g__Paramicrosporidium	Acu_post - MMT - Sham_post	Acu_post	0.026781	0.00868268	**
k__Fungi|p__Cryptomycota|c__unclassified|o__unclassified|f__unclassified|g__Paramicrosporidium|s__Paramicrosporidium_saccamoebae	Acu_post - MMT - Sham_post	Acu_post	0.026781	0.00868268	**
k__Bacteria|p__Bacteroidetes|c__Chitinophagia|o__Chitinophagales|f__Chitinophagaceae|g__Chitinophaga|s__Chitinophaga_sp._G-6-1-13	Acu_post - MMT - Sham_post	Acu_post	0.0264448	0.00738793	**
k__Fungi|p__Basidiomycota|c__Agaricomycetes|o__Agaricales|f__Physalacriaceae	Acu_post - MMT - Sham_post	Acu_post	0.0262954	0.0124167	*
k__Fungi|p__Microsporidia|c__unclassified|o__Apansporoblastina|f__Nosematidae	Acu_post - MMT - Sham_post	Acu_post	0.0260026	0.0454294	*
k__Bacteria|p__Actinobacteria|c__Actinobacteria|o__Pseudonocardiales|f__Pseudonocardiaceae|g__Lechevalieria|s__Lechevalieria_fradiae	Acu_post - MMT - Sham_post	Acu_post	0.025968	0.0396705	*
k__Bacteria|p__Proteobacteria|c__Betaproteobacteria|o__Burkholderiales|f__Comamonadaceae|g__Comamonas|s__Comamonas_terrae	Acu_post - MMT - Sham_post	Acu_post	0.0257091	0.0374226	*
k__Viruses|p__Uroviricota|c__Caudoviricetes|o__Caudovirales|f__Drexlerviridae|g__unclassified|s__Cronobacter_virus_Esp2949-1	Acu_post - MMT - Sham_post	Acu_post	0.0255782	0.0130714	*
k__Bacteria|p__Proteobacteria|c__Gammaproteobacteria|o__Enterobacterales|f__Yersiniaceae|g__Serratia|s__Serratia_sp._Ag1	Acu_post - MMT - Sham_post	Acu_post	0.0255331	0.0466275	*
k__Bacteria|p__Proteobacteria|c__Gammaproteobacteria|o__Enterobacterales|f__Enterobacteriaceae|g__Enterobacter|s__Enterobacter_sp._AG326	Acu_post - MMT - Sham_post	MMT	0.0248403	0.036846	*
k__Bacteria|p__Bacteroidetes|c__Flavobacteriia|o__Flavobacteriales|f__Flavobacteriaceae|g__Arenibacter|s__Arenibacter_troitsensis	Acu_post - MMT - Sham_post	Acu_post	0.0247917	0.00536156	**
k__Bacteria|p__Tenericutes|c__Mollicutes|o__Mycoplasmatales|f__Mycoplasmataceae|g__Mycoplasma|s__Mycoplasma_sp._CAG:611_25_7	Acu_post - MMT - Sham_post	Acu_post	0.0247594	0.0409739	*
k__Archaea|p__Candidatus_Altiarchaeota	Acu_post - MMT - Sham_post	Acu_post	0.0241785	0.0184319	*
k__Archaea|p__Candidatus_Altiarchaeota|c__unclassified	Acu_post - MMT - Sham_post	Acu_post	0.0241785	0.0184319	*
k__Archaea|p__Candidatus_Altiarchaeota|c__unclassified|o__Candidatus_Altiarchaeales	Acu_post - MMT - Sham_post	Acu_post	0.0241785	0.0184319	*
k__Archaea|p__Candidatus_Altiarchaeota|c__unclassified|o__Candidatus_Altiarchaeales|f__unclassified	Acu_post - MMT - Sham_post	Acu_post	0.0241785	0.0184319	*
k__Archaea|p__Candidatus_Altiarchaeota|c__unclassified|o__Candidatus_Altiarchaeales|f__unclassified|g__unclassified	Acu_post - MMT - Sham_post	Acu_post	0.0241785	0.0184319	*
k__Bacteria|p__Proteobacteria|c__Gammaproteobacteria|o__Xanthomonadales|f__Xanthomonadaceae|g__Lysobacter|s__Lysobacter_sp._cf310	Acu_post - MMT - Sham_post	Acu_post	0.0240039	0.0414512	*
k__Fungi|p__Microsporidia|c__unclassified|o__Apansporoblastina|f__Nosematidae|g__Nosema	Acu_post - MMT - Sham_post	Acu_post	0.023865	0.0424328	*
k__Fungi|p__Ascomycota|c__Sordariomycetes|o__Diaporthales|f__Valsaceae|g__Valsa|s__Valsa_malicola	Acu_post - MMT - Sham_post	Acu_post	0.023428	9.87E-06	***
k__Bacteria|p__Bacteroidetes|c__Flavobacteriia|o__Flavobacteriales|f__Flavobacteriaceae|g__Flavobacterium|s__Flavobacterium_sp._LC2016-13	Acu_post - MMT - Sham_post	Acu_post	0.0231224	0.0173277	*
k__Bacteria|p__Proteobacteria|c__Betaproteobacteria|o__Nitrosomonadales|f__Nitrosomonadaceae|g__Nitrosomonas|s__Nitrosomonas_mobilis	Acu_post - MMT - Sham_post	Acu_post	0.0227537	0.0144142	*
k__Bacteria|p__Proteobacteria|c__Gammaproteobacteria|o__Enterobacterales|f__Enterobacteriaceae|g__Enterobacter|s__Enterobacter_sp._BIDMC_30	Acu_post - MMT - Sham_post	Acu_post	0.0226691	0.0414792	*
k__Bacteria|p__Cyanobacteria|c__Oscillatoriophycideae|o__Oscillatoriales|f__Oscillatoriaceae|g__Moorea	Acu_post - MMT - Sham_post	Acu_post	0.0226532	0.0471992	*
k__Fungi|p__Basidiomycota|c__Exobasidiomycetes|o__Tilletiales|f__Tilletiaceae|g__Tilletia|s__Tilletia_controversa	Acu_post - MMT - Sham_post	Acu_post	0.0226197	0.030637	*
k__Fungi|p__Basidiomycota|c__Agaricomycetes|o__Polyporales|f__Phanerochaetaceae	Acu_post - MMT - Sham_post	Acu_post	0.022616	0.0392484	*
k__Fungi|p__Basidiomycota|c__Agaricomycetes|o__Polyporales|f__Phanerochaetaceae|g__Phanerochaete	Acu_post - MMT - Sham_post	Acu_post	0.022616	0.0392484	*
k__Bacteria|p__Proteobacteria|c__Deltaproteobacteria|o__unclassified|f__unclassified|g__unclassified|s__delta_proteobacterium_MLMS-1	Acu_post - MMT - Sham_post	Acu_post	0.0225972	0.0370409	*
k__Fungi|p__Basidiomycota|c__Agaricomycetes|o__Agaricales|f__Agaricaceae	Acu_post - MMT - Sham_post	Acu_post	0.0223357	0.0373699	*
k__Fungi|p__Basidiomycota|c__Agaricomycetes|o__Agaricales|f__Physalacriaceae|g__Armillaria	Acu_post - MMT - Sham_post	Acu_post	0.0223181	0.00550279	**
k__Bacteria|p__Firmicutes|c__Tissierellia|o__Tissierellales|f__Peptoniphilaceae|g__Finegoldia|s__Finegoldia_sp._BIOML-A5	Acu_post - MMT - Sham_post	Acu_post	0.0219172	0.021028	*
k__Bacteria|p__Proteobacteria|c__Deltaproteobacteria|o__Desulfobacterales|f__Desulfobacteraceae|g__Desulfatitalea|s__Desulfatitalea_sp.	Acu_post - MMT - Sham_post	Acu_post	0.0217696	0.0126103	*
k__Viruses|p__Uroviricota|c__Caudoviricetes|o__Caudovirales|f__Siphoviridae|g__unclassified|s__Klebsiella_phage_5_LV-2017	Acu_post - MMT - Sham_post	Acu_post	0.0216595	0.043346	*
k__Bacteria|p__Proteobacteria|c__Alphaproteobacteria|o__Rhizobiales|f__Aurantimonadaceae|g__Aureimonas|s__Aureimonas_sp._YIM_DR1026	Acu_post - MMT - Sham_post	Acu_post	0.0213829	0.0396705	*
k__Bacteria|p__Proteobacteria|c__Alphaproteobacteria|o__Rhodobacterales|f__Rhodobacteraceae|g__Rhodobacter	Acu_post - MMT - Sham_post	Acu_post	0.0212439	0.049147	*
k__Bacteria|p__Proteobacteria|c__Gammaproteobacteria|o__Enterobacterales|f__Enterobacteriaceae|g__Enterobacter|s__Enterobacter_sp._Crenshaw	Acu_post - MMT - Sham_post	MMT	0.021152	0.0028714	**
k__Bacteria|p__Bacteroidetes|c__Flavobacteriia|o__Flavobacteriales|f__Flavobacteriaceae|g__Aquimarina|s__Aquimarina_sediminis	Acu_post - MMT - Sham_post	Acu_post	0.0211441	0.0319157	*
k__Fungi|p__Basidiomycota|c__Agaricomycetes|o__Sebacinales|f__Serendipitaceae|g__Serendipita|s__Serendipita_vermifera	Acu_post - MMT - Sham_post	Acu_post	0.0211115	0.0410708	*
k__Bacteria|p__Proteobacteria|c__Gammaproteobacteria|o__Enterobacterales|f__Pectobacteriaceae|g__Pectobacterium|s__Pectobacterium_parmentieri	Acu_post - MMT - Sham_post	Acu_post	0.0210038	0.040656	*
k__Bacteria|p__Firmicutes|c__Clostridia|o__Clostridiales|f__Lachnospiraceae|g__Epulopiscium|s__Epulopiscium_sp._Nele67-Bin005	Acu_post - MMT - Sham_post	Acu_post	0.020395	0.047788	*
k__Bacteria|p__Proteobacteria|c__Gammaproteobacteria|o__Enterobacterales|f__Enterobacteriaceae|g__Enterobacter|s__Enterobacter_oligotrophica	Acu_post - MMT - Sham_post	MMT	0.0203373	0.0276461	*
k__Bacteria|p__Firmicutes|c__Bacilli|o__Lactobacillales|f__Lactobacillaceae|g__Limosilactobacillus|s__Limosilactobacillus_sp._pH52_RY	Acu_post - MMT - Sham_post	Acu_post	0.0202844	0.00777186	**
k__Bacteria|p__Firmicutes|c__Bacilli|o__Lactobacillales|f__Streptococcaceae|g__Streptococcus|s__Streptococcus_sp._oral_taxon_056	Acu_post - MMT - Sham_post	Acu_post	0.0201961	0.0270173	*
k__Bacteria|p__Proteobacteria|c__Gammaproteobacteria|o__Enterobacterales|f__Enterobacteriaceae|g__Enterobacter|s__Enterobacter_sp._DNRA5	Acu_post - MMT - Sham_post	Acu_post	0.0200002	0.0327548	*
k__Bacteria|p__Proteobacteria|c__Gammaproteobacteria|o__Enterobacterales|f__Enterobacteriaceae|g__Salmonella|s__Salmonella_sp._gx-h1	Acu_post - MMT - Sham_post	Acu_post	0.0199542	0.00157458	**
k__Viruses|p__Uroviricota|c__Caudoviricetes|o__Caudovirales|f__Siphoviridae|g__unclassified|s__Brevibacillus_phage_Sundance	Acu_post - MMT - Sham_post	Acu_post	0.0195827	0.00993205	**
k__Bacteria|p__Thermotogae|c__Thermotogae|o__Petrotogales|f__Petrotogaceae|g__Petrotoga|s__Petrotoga_sp.	Acu_post - MMT - Sham_post	Acu_post	0.0195526	0.00186521	**
k__Bacteria|p__Tenericutes|c__Mollicutes|o__Entomoplasmatales|f__Entomoplasmataceae|g__Mesoplasma	Acu_post - MMT - Sham_post	Acu_post	0.0193139	0.0322372	*
k__Bacteria|p__Bacteroidetes|c__Chitinophagia|o__Chitinophagales|f__Chitinophagaceae|g__Filimonas|s__Filimonas_sp.	Acu_post - MMT - Sham_post	Acu_post	0.0191309	0.0178755	*
k__Fungi|p__Zoopagomycota|c__Zoopagomycetes|o__Zoopagales|f__Sigmoideomycetaceae	Acu_post - MMT - Sham_post	Acu_post	0.0187891	0.0096313	**
k__Fungi|p__Zoopagomycota|c__Zoopagomycetes|o__Zoopagales|f__Sigmoideomycetaceae|g__Thamnocephalis	Acu_post - MMT - Sham_post	Acu_post	0.0187891	0.0096313	**
k__Fungi|p__Zoopagomycota|c__Zoopagomycetes|o__Zoopagales|f__Sigmoideomycetaceae|g__Thamnocephalis|s__Thamnocephalis_sphaerospora	Acu_post - MMT - Sham_post	Acu_post	0.0187891	0.0096313	**
k__Fungi|p__Basidiomycota|c__Agaricomycetes|o__Agaricales|f__Bolbitiaceae|g__Panaeolus	Acu_post - MMT - Sham_post	Acu_post	0.0185316	0.00492873	**
k__Fungi|p__Basidiomycota|c__Agaricomycetes|o__Agaricales|f__Bolbitiaceae|g__Panaeolus|s__Panaeolus_cyanescens	Acu_post - MMT - Sham_post	Acu_post	0.0185316	0.00492873	**
k__Bacteria|p__Proteobacteria|c__Gammaproteobacteria|o__Enterobacterales|f__Enterobacteriaceae|g__Kosakonia|s__Kosakonia_oryziphila	Acu_post - MMT - Sham_post	Acu_post	0.0183903	0.0237929	*
k__Bacteria|p__Firmicutes|c__Bacilli|o__Bacillales|f__Bacillaceae|g__Bacillus|s__Bacillus_smithii	Acu_post - MMT - Sham_post	Acu_post	0.0183656	0.0106514	*
k__Bacteria|p__Proteobacteria|c__Gammaproteobacteria|o__Alteromonadales|f__Alteromonadaceae|g__Glaciecola|s__Glaciecola_sp._KUL10	Acu_post - MMT - Sham_post	Acu_post	0.0181327	0.0352417	*
k__Bacteria|p__Bacteroidetes|c__Flavobacteriia|o__Flavobacteriales|f__Flavobacteriaceae|g__Psychroflexus	Acu_post - MMT - Sham_post	Acu_post	0.018118	0.0187568	*
k__Fungi|p__Basidiomycota|c__Agaricomycetes|o__Agaricales|f__Physalacriaceae|g__Armillaria|s__Armillaria_ostoyae	Acu_post - MMT - Sham_post	Acu_post	0.0181103	0.0149116	*
k__Fungi|p__Microsporidia|c__unclassified|o__Apansporoblastina|f__Nosematidae|g__Nosema|s__Nosema_ceranae	Acu_post - MMT - Sham_post	Acu_post	0.0180823	0.0474801	*
k__Bacteria|p__Proteobacteria|c__Betaproteobacteria|o__Neisseriales|f__Neisseriaceae|g__Bergeriella	Acu_post - MMT - Sham_post	Acu_post	0.017974	0.0292164	*
k__Bacteria|p__Proteobacteria|c__Betaproteobacteria|o__Neisseriales|f__Neisseriaceae|g__Bergeriella|s__Bergeriella_denitrificans	Acu_post - MMT - Sham_post	Acu_post	0.017974	0.0292164	*
k__Bacteria|p__Candidatus_Roizmanbacteria|c__unclassified|o__unclassified|f__unclassified|g__unclassified|s__Candidatus_Roizmanbacteria_bacterium_RIFCSPLOWO2_01_FULL_44_13	Acu_post - MMT - Sham_post	Acu_post	0.017626	0.00135443	**
k__Bacteria|p__Bacteroidetes|c__Flavobacteriia|o__Flavobacteriales|f__Flavobacteriaceae|g__Flavobacterium|s__Flavobacterium_sp._FEMGT703F	Acu_post - MMT - Sham_post	Acu_post	0.0175749	0.0194768	*
k__Bacteria|p__Firmicutes|c__Bacilli|o__Bacillales|f__Bacillaceae|g__Bacillus|s__Bacillus_sp._EAC	Acu_post - MMT - Sham_post	Acu_post	0.0174715	0.00747214	**
k__Fungi|p__Ascomycota|c__Saccharomycetes|o__Saccharomycetales|f__Metschnikowiaceae	Acu_post - MMT - Sham_post	Acu_post	0.0173385	0.00498237	**
k__Fungi|p__Basidiomycota|c__Agaricomycetes|o__Cantharellales|f__Tulasnellaceae	Acu_post - MMT - Sham_post	Acu_post	0.0172948	0.0206005	*
k__Fungi|p__Basidiomycota|c__Agaricomycetes|o__Cantharellales|f__Tulasnellaceae|g__Tulasnella	Acu_post - MMT - Sham_post	Acu_post	0.0172948	0.0206005	*
k__Bacteria|p__Firmicutes|c__Bacilli|o__Lactobacillales|f__Lactobacillaceae|g__Lactobacillus|s__Lactobacillus_sp._159-4	Acu_post - MMT - Sham_post	Acu_post	0.0171284	0.00369653	**
k__Bacteria|p__Proteobacteria|c__Betaproteobacteria|o__Burkholderiales|f__Comamonadaceae|g__Diaphorobacter|s__Diaphorobacter_polyhydroxybutyrativorans	Acu_post - MMT - Sham_post	Acu_post	0.016937	0.0304856	*
k__Bacteria|p__Firmicutes|c__Bacilli|o__Lactobacillales|f__Lactobacillaceae|g__Lactobacillus|s__Lactobacillus_tucceti	Acu_post - MMT - Sham_post	Acu_post	0.0169355	0.0356432	*
k__Fungi|p__Ascomycota|c__Sordariomycetes|o__Glomerellales|f__Glomerellaceae|g__Colletotrichum|s__Colletotrichum_fructicola	Acu_post - MMT - Sham_post	Acu_post	0.0169145	0.0182909	*
k__Bacteria|p__Proteobacteria|c__Deltaproteobacteria|o__Syntrophobacterales|f__Syntrophaceae|g__Syntrophus|s__Syntrophus_aciditrophicus	Acu_post - MMT - Sham_post	Acu_post	0.0168055	0.0413004	*
k__Fungi|p__Zoopagomycota|c__Harpellomycetes|o__Harpellales|f__Legeriomycetaceae|g__Zancudomyces	Acu_post - MMT - Sham_post	Acu_post	0.0167032	0.0305311	*
k__Fungi|p__Zoopagomycota|c__Harpellomycetes|o__Harpellales|f__Legeriomycetaceae|g__Zancudomyces|s__Zancudomyces_culisetae	Acu_post - MMT - Sham_post	Acu_post	0.0167032	0.0305311	*
k__Fungi|p__Basidiomycota|c__Agaricomycetes|o__Agaricales|f__Agaricaceae|g__Leucoagaricus	Acu_post - MMT - Sham_post	Acu_post	0.0166176	0.0453646	*
k__Fungi|p__Basidiomycota|c__Agaricomycetes|o__Hymenochaetales|f__Hymenochaetaceae|g__Phellinidium	Acu_post - MMT - Sham_post	Acu_post	0.0165026	0.00902011	**
k__Fungi|p__Basidiomycota|c__Agaricomycetes|o__Hymenochaetales|f__Hymenochaetaceae|g__Phellinidium|s__Phellinidium_pouzarii	Acu_post - MMT - Sham_post	Acu_post	0.0165026	0.00902011	**
k__Bacteria|p__Proteobacteria|c__Gammaproteobacteria|o__Pseudomonadales|f__Moraxellaceae|g__Acinetobacter|s__Acinetobacter_sp._YH12091	Acu_post - MMT - Sham_post	Acu_post	0.016217	0.0389873	*
k__Bacteria|p__Firmicutes|c__Clostridia|o__Thermoanaerobacterales|f__Thermoanaerobacterales_Family_III._Incertae_Sedis|g__Caldicellulosiruptor|s__Caldicellulosiruptor_hydrothermalis	Acu_post - MMT - Sham_post	Acu_post	0.0160586	0.049805	*
k__Viruses|p__Uroviricota|c__Caudoviricetes|o__Caudovirales|f__Myoviridae|g__Slopekvirus|s__Klebsiella_phage_KOX10	Acu_post - MMT - Sham_post	Acu_post	0.0160415	0.0396705	*
k__Bacteria|p__Firmicutes|c__Bacilli|o__Bacillales|f__Bacillaceae|g__Bacillus|s__Bacillus_gobiensis	Acu_post - MMT - Sham_post	Acu_post	0.0154557	0.0209571	*
k__Bacteria|p__Proteobacteria|c__Gammaproteobacteria|o__Enterobacterales|f__Enterobacteriaceae|g__Enterobacter|s__Enterobacter_sp._DC1	Acu_post - MMT - Sham_post	Acu_post	0.0152736	0.00226367	**
k__Bacteria|p__Firmicutes|c__Bacilli|o__Bacillales|f__Paenibacillaceae|g__Paenibacillus|s__Paenibacillus_sp.	Acu_post - MMT - Sham_post	Acu_post	0.015253	0.0470769	*
k__Bacteria|p__Firmicutes|c__Bacilli|o__Lactobacillales|f__Streptococcaceae|g__Streptococcus|s__Streptococcus_didelphis	Acu_post - MMT - Sham_post	Acu_post	0.0151634	0.0160659	*
k__Fungi|p__Basidiomycota|c__Agaricomycetes|o__Agaricales|f__Agaricaceae|g__Leucoagaricus|s__Leucoagaricus_sp._SymC.cos	Acu_post - MMT - Sham_post	Acu_post	0.0148661	0.0216267	*
k__Bacteria|p__Firmicutes|c__Bacilli|o__Bacillales|f__Bacillaceae|g__Halolactibacillus|s__Halolactibacillus_halophilus	Acu_post - MMT - Sham_post	Acu_post	0.0145286	0.00203464	**
k__Archaea|p__Euryarchaeota|c__Methanobacteria|o__Methanobacteriales|f__Methanobacteriaceae|g__Methanosphaera|s__Methanosphaera_cuniculi	Acu_post - MMT - Sham_post	Acu_post	0.0144605	0.0137844	*
k__Bacteria|p__Actinobacteria|c__Actinobacteria|o__Micrococcales|f__Micrococcaceae|g__Arthrobacter|s__Arthrobacter_sp._9V	Acu_post - MMT - Sham_post	Acu_post	0.0144268	0.0489198	*
k__Fungi|p__Basidiomycota|c__Agaricomycetes|o__Polyporales|f__Polyporaceae|g__Ganoderma	Acu_post - MMT - Sham_post	Acu_post	0.01426	0.0343307	*
k__Bacteria|p__Proteobacteria|c__Betaproteobacteria|o__Nitrosomonadales|f__Nitrosomonadaceae|g__Nitrosomonas|s__Nitrosomonas_ureae	Acu_post - MMT - Sham_post	Acu_post	0.0140443	0.0209705	*
k__Bacteria|p__Actinobacteria|c__Actinobacteria|o__Corynebacteriales|f__Nocardiaceae|g__Nocardia|s__Nocardia_pneumoniae	Acu_post - MMT - Sham_post	Acu_post	0.0138779	0.0130714	*
k__Fungi|p__Basidiomycota|c__Microbotryomycetes|o__Sporidiobolales|f__Sporidiobolaceae|g__Rhodotorula|s__Rhodotorula_toruloides	Acu_post - MMT - Sham_post	Acu_post	0.0137775	0.0261613	*
k__Bacteria|p__Candidatus_Margulisbacteria|c__unclassified	Acu_post - MMT - Sham_post	Acu_post	0.0137477	0.00328912	**
k__Bacteria|p__Candidatus_Margulisbacteria|c__unclassified|o__unclassified	Acu_post - MMT - Sham_post	Acu_post	0.0137477	0.00328912	**
k__Bacteria|p__Candidatus_Margulisbacteria|c__unclassified|o__unclassified|f__unclassified	Acu_post - MMT - Sham_post	Acu_post	0.0137477	0.00328912	**
k__Bacteria|p__Candidatus_Margulisbacteria|c__unclassified|o__unclassified|f__unclassified|g__unclassified	Acu_post - MMT - Sham_post	Acu_post	0.0137477	0.00328912	**
k__Bacteria|p__Candidatus_Margulisbacteria|c__unclassified|o__unclassified|f__unclassified|g__unclassified|s__Candidatus_Margulisbacteria_bacterium	Acu_post - MMT - Sham_post	Acu_post	0.0137477	0.00328912	**
k__Bacteria|p__Proteobacteria|c__Gammaproteobacteria|o__Enterobacterales|f__Enterobacteriaceae|g__Kosakonia|s__Kosakonia_oryzendophytica	Acu_post - MMT - Sham_post	Acu_post	0.013657	0.00806002	**
k__Bacteria|p__Firmicutes|c__Bacilli|o__Bacillales|f__Paenibacillaceae|g__Paenibacillus|s__Paenibacillus_sp._LMG_31460	Acu_post - MMT - Sham_post	Acu_post	0.0134099	0.0383868	*
k__Fungi|p__Ascomycota|c__Sordariomycetes|o__Hypocreales|f__Hypocreaceae|g__Trichoderma	Acu_post - MMT - Sham_post	Acu_post	0.0133775	0.0201245	*
k__Bacteria|p__Firmicutes|c__Bacilli|o__Lactobacillales|f__Streptococcaceae|g__Streptococcus|s__Streptococcus_sp._HMSC034B05	Acu_post - MMT - Sham_post	Acu_post	0.0130536	0.0170523	*
k__Fungi|p__Ascomycota|c__Saccharomycetes|o__Saccharomycetales|f__Phaffomycetaceae|g__Cyberlindnera	Acu_post - MMT - Sham_post	Acu_post	0.0129736	0.0290888	*
k__Bacteria|p__Bacteroidetes|c__Flavobacteriia|o__Flavobacteriales|f__Flavobacteriaceae|g__Flavobacterium|s__Flavobacterium_caseinilyticum	Acu_post - MMT - Sham_post	Acu_post	0.0129326	0.0174622	*
k__Bacteria|p__Proteobacteria|c__Gammaproteobacteria|o__Enterobacterales|f__Enterobacteriaceae|g__Enterobacter|s__Enterobacter_sp._DSM_30060	Acu_post - MMT - Sham_post	Acu_post	0.012907	0.0323645	*
k__Bacteria|p__Bacteroidetes|c__Cytophagia|o__Cytophagales|f__Cytophagaceae|g__Runella|s__Runella_zeae	Acu_post - MMT - Sham_post	Acu_post	0.0125201	0.014037	*
k__Fungi|p__Ascomycota|c__Saccharomycetes|o__Saccharomycetales|f__Metschnikowiaceae|g__Metschnikowia	Acu_post - MMT - Sham_post	Acu_post	0.0125118	0.0335109	*
k__Bacteria|p__Proteobacteria|c__Gammaproteobacteria|o__Pasteurellales|f__Pasteurellaceae|g__Actinobacillus|s__Actinobacillus_lignieresii	Acu_post - MMT - Sham_post	Acu_post	0.0123967	0.0120404	*
k__Bacteria|p__Bacteroidetes|c__Flavobacteriia|o__Flavobacteriales|f__Flavobacteriaceae|g__Tenacibaculum|s__Tenacibaculum_lutimaris	Acu_post - MMT - Sham_post	Acu_post	0.012329	0.0396705	*
k__Fungi|p__Ascomycota|c__Sordariomycetes|o__Hypocreales|f__unclassified	Acu_post - MMT - Sham_post	Acu_post	0.0121972	0.0387232	*
k__Fungi|p__Ascomycota|c__Sordariomycetes|o__Hypocreales|f__unclassified|g__Acremonium	Acu_post - MMT - Sham_post	Acu_post	0.0121972	0.0387232	*
k__Fungi|p__Ascomycota|c__Sordariomycetes|o__Hypocreales|f__unclassified|g__Acremonium|s__Acremonium_chrysogenum	Acu_post - MMT - Sham_post	Acu_post	0.0121972	0.0387232	*
k__Fungi|p__Basidiomycota|c__Dacrymycetes|o__Dacrymycetales|f__Dacrymycetaceae|g__Calocera|s__Calocera_viscosa	Acu_post - MMT - Sham_post	Acu_post	0.0121147	0.0277827	*
k__Bacteria|p__Proteobacteria|c__Gammaproteobacteria|o__Orbales|f__Orbaceae|g__Gilliamella|s__Gilliamella_apis	Acu_post - MMT - Sham_post	Acu_post	0.012094	0.0462221	*
k__Viruses|p__Uroviricota|c__Caudoviricetes|o__Caudovirales|f__Siphoviridae|g__Nickievirus	Acu_post - MMT - Sham_post	Acu_post	0.0119276	0.0130749	*
k__Viruses|p__Uroviricota|c__Caudoviricetes|o__Caudovirales|f__Siphoviridae|g__Nickievirus|s__Klebsiella_phage_ST13-OXA48phi12.3	Acu_post - MMT - Sham_post	Acu_post	0.0119276	0.0130749	*
k__Viruses|p__Uroviricota|c__Caudoviricetes|o__Caudovirales|f__Siphoviridae|g__Bingvirus|s__Streptomyces_virus_Bing	Acu_post - MMT - Sham_post	Acu_post	0.0117896	0.0207554	*
k__Bacteria|p__Firmicutes|c__Bacilli|o__Bacillales|f__Bacillaceae|g__Bacillus|s__Bacillus_sp._AR2-1	Acu_post - MMT - Sham_post	Acu_post	0.0114562	0.0405915	*
k__Fungi|p__Ascomycota|c__Saccharomycetes|o__Saccharomycetales|f__Trigonopsidaceae	Acu_post - MMT - Sham_post	Acu_post	0.0113745	0.00839087	**
k__Fungi|p__Ascomycota|c__Saccharomycetes|o__Saccharomycetales|f__Trigonopsidaceae|g__Tortispora	Acu_post - MMT - Sham_post	Acu_post	0.0113745	0.00839087	**
k__Fungi|p__Ascomycota|c__Saccharomycetes|o__Saccharomycetales|f__Trigonopsidaceae|g__Tortispora|s__Tortispora_caseinolytica	Acu_post - MMT - Sham_post	Acu_post	0.0113745	0.00839087	**
k__Fungi|p__Basidiomycota|c__Agaricomycetes|o__Russulales|f__Peniophoraceae	Acu_post - MMT - Sham_post	Acu_post	0.0111766	0.0345024	*
k__Fungi|p__Basidiomycota|c__Agaricomycetes|o__Russulales|f__Peniophoraceae|g__Peniophora	Acu_post - MMT - Sham_post	Acu_post	0.0111766	0.0345024	*
k__Bacteria|p__Firmicutes|c__Bacilli|o__Bacillales|f__Bacillaceae|g__Oceanobacillus|s__Oceanobacillus_sp._AG	Acu_post - MMT - Sham_post	Acu_post	0.0105895	0.0341015	*
k__Bacteria|p__Proteobacteria|c__Gammaproteobacteria|o__Enterobacterales|f__Erwiniaceae|g__Pantoea|s__Pantoea_sp._Ap-870	Acu_post - MMT - Sham_post	Acu_post	0.0105024	0.0434528	*
k__Bacteria|p__Bacteroidetes|c__Sphingobacteriia|o__Sphingobacteriales|f__Sphingobacteriaceae|g__Sphingobacterium|s__Sphingobacterium_sp._dk4302	Acu_post - MMT - Sham_post	Acu_post	0.0103527	0.0357867	*
k__Bacteria|p__Cyanobacteria|c__unclassified|o__Nostocales|f__Aphanizomenonaceae|g__Nodularia	Acu_post - MMT - Sham_post	Acu_post	0.0102552	0.018221	*
k__Bacteria|p__Cyanobacteria|c__unclassified|o__Nostocales|f__Aphanizomenonaceae|g__Nodularia|s__Nodularia_spumigena	Acu_post - MMT - Sham_post	Acu_post	0.0102552	0.018221	*
k__Fungi|p__Basidiomycota|c__Agaricomycetes|o__Polyporales|f__Phanerochaetaceae|g__Phanerochaete|s__Phanerochaete_chrysosporium	Acu_post - MMT - Sham_post	Acu_post	0.0102052	0.0136376	*
k__Bacteria|p__Firmicutes|c__Clostridia|o__Clostridiales|f__Syntrophomonadaceae|g__Dethiobacter|s__Dethiobacter_sp.	Acu_post - MMT - Sham_post	Acu_post	0.0101565	0.0208938	*
k__Fungi|p__Basidiomycota|c__Agaricomycetes|o__Gloeophyllales|f__unclassified	Acu_post - MMT - Sham_post	Acu_post	0.00973793	0.0410708	*
k__Fungi|p__Basidiomycota|c__Agaricomycetes|o__Gloeophyllales|f__unclassified|g__Heliocybe	Acu_post - MMT - Sham_post	Acu_post	0.00973793	0.0410708	*
k__Fungi|p__Basidiomycota|c__Agaricomycetes|o__Gloeophyllales|f__unclassified|g__Heliocybe|s__Heliocybe_sulcata	Acu_post - MMT - Sham_post	Acu_post	0.00973793	0.0410708	*
k__Viruses|p__Uroviricota|c__Caudoviricetes|o__Caudovirales|f__Drexlerviridae|g__Hanrivervirus|s__Escherichia_phage_Henu8	Acu_post - MMT - Sham_post	Acu_post	0.00972744	0.0396705	*
k__Bacteria|p__Cyanobacteria|c__unclassified|o__Synechococcales|f__Leptolyngbyaceae|g__unclassified|s__Leptolyngbyaceae_cyanobacterium_SL_5_9	Acu_post - MMT - Sham_post	Acu_post	0.00958437	0.0479739	*
k__Bacteria|p__Proteobacteria|c__Gammaproteobacteria|o__Pasteurellales|f__Pasteurellaceae|g__Actinobacillus|s__Actinobacillus_ureae	Acu_post - MMT - Sham_post	Acu_post	0.00953495	0.0398208	*
k__Bacteria|p__Proteobacteria|c__Deltaproteobacteria|o__Myxococcales|f__Nannocystaceae|g__Plesiocystis	Acu_post - MMT - Sham_post	Acu_post	0.00949178	0.0479739	*
k__Bacteria|p__Proteobacteria|c__Deltaproteobacteria|o__Myxococcales|f__Nannocystaceae|g__Plesiocystis|s__Plesiocystis_pacifica	Acu_post - MMT - Sham_post	Acu_post	0.00949178	0.0479739	*
k__Bacteria|p__Proteobacteria|c__Alphaproteobacteria|o__Rhodospirillales|f__Rhodospirillaceae|g__Thalassospira|s__Thalassospira_sp._MCCC_1A01428	Acu_post - MMT - Sham_post	Acu_post	0.00940178	0.0352748	*
k__Fungi|p__Basidiomycota|c__Agaricomycetes|o__Russulales|f__Peniophoraceae|g__Peniophora|s__Peniophora_sp._CBMAI_1063	Acu_post - MMT - Sham_post	Acu_post	0.00939986	0.0352417	*
k__Fungi|p__Ascomycota|c__Eurotiomycetes|o__Eurotiales|f__Aspergillaceae|g__Aspergillus|s__Aspergillus_tanneri	Acu_post - MMT - Sham_post	Acu_post	0.00908488	0.0322536	*
k__Bacteria|p__Synergistetes|c__Synergistia|o__Synergistales|f__Synergistaceae|g__Acetomicrobium|s__Acetomicrobium_hydrogeniformans	Acu_post - MMT - Sham_post	Acu_post	0.00900705	0.0414915	*
k__Bacteria|p__Proteobacteria|c__Gammaproteobacteria|o__Enterobacterales|f__Enterobacteriaceae|g__Salmonella|s__Salmonella_sp._zj-f60	Acu_post - MMT - Sham_post	Acu_post	0.0089972	0.00730024	**
k__Viruses|p__Artverviricota|c__Revtraviricetes|o__Ortervirales|f__Caulimoviridae|g__Caulimovirus|s__Caulimovirus_sp.	Acu_post - MMT - Sham_post	Acu_post	0.00861688	0.0101286	*
k__Bacteria|p__Firmicutes|c__Bacilli|o__Bacillales|f__Bacillaceae|g__Anoxybacillus|s__Anoxybacillus_sp._PDR2	Acu_post - MMT - Sham_post	Acu_post	0.00857074	0.0335109	*
k__Bacteria|p__Firmicutes|c__Bacilli|o__Bacillales|f__Bacillaceae|g__Virgibacillus|s__Virgibacillus_sp._LJ137	Acu_post - MMT - Sham_post	Acu_post	0.0084708	0.0247417	*
k__Bacteria|p__Bacteroidetes|c__Flavobacteriia|o__Flavobacteriales|f__unclassified|g__unclassified|s__Flavobacteriales_bacterium_CG_4_10_14_0_2_um_filter_35_18	Acu_post - MMT - Sham_post	Acu_post	0.00843404	0.0352417	*
k__Bacteria|p__Proteobacteria|c__Betaproteobacteria|o__Burkholderiales|f__unclassified|g__Tepidicella	Acu_post - MMT - Sham_post	Acu_post	0.008343	0.00586899	**
k__Bacteria|p__Bacteroidetes|c__Flavobacteriia|o__Flavobacteriales|f__unclassified|g__unclassified|s__Flavobacteriales_bacterium_32-35-8	Acu_post - MMT - Sham_post	Acu_post	0.00832344	0.0396705	*
k__Fungi|p__Ascomycota|c__Saccharomycetes|o__Saccharomycetales|f__Trichomonascaceae|g__Trichomonascus	Acu_post - MMT - Sham_post	Acu_post	0.00824862	0.0106514	*
k__Fungi|p__Ascomycota|c__Saccharomycetes|o__Saccharomycetales|f__Trichomonascaceae|g__Trichomonascus|s__Trichomonascus_ciferrii	Acu_post - MMT - Sham_post	Acu_post	0.00824862	0.0106514	*
k__Fungi|p__Ascomycota|c__Dothideomycetes|o__Dothideales|f__Dothioraceae	Acu_post - MMT - Sham_post	Acu_post	0.00815894	0.0410708	*
k__Fungi|p__Ascomycota|c__Dothideomycetes|o__Dothideales|f__Dothioraceae|g__Delphinella	Acu_post - MMT - Sham_post	Acu_post	0.00815894	0.0410708	*
k__Fungi|p__Ascomycota|c__Dothideomycetes|o__Dothideales|f__Dothioraceae|g__Delphinella|s__Delphinella_strobiligena	Acu_post - MMT - Sham_post	Acu_post	0.00815894	0.0410708	*
k__Bacteria|p__Cyanobacteria|c__unclassified|o__Synechococcales|f__Leptolyngbyaceae|g__Leptolyngbya|s__Leptolyngbya_sp._&apos	Acu_post - MMT - Sham_post	Acu_post	0.00811644	0.0450823	*
k__Fungi|p__Basidiomycota|c__Agaricomycetes|o__Agaricales|f__unclassified	Acu_post - MMT - Sham_post	Acu_post	0.00811006	0.0106514	*
k__Fungi|p__Basidiomycota|c__Agaricomycetes|o__Agaricales|f__unclassified|g__Dendrothele	Acu_post - MMT - Sham_post	Acu_post	0.00811006	0.0106514	*
k__Fungi|p__Basidiomycota|c__Agaricomycetes|o__Agaricales|f__unclassified|g__Dendrothele|s__Dendrothele_bispora	Acu_post - MMT - Sham_post	Acu_post	0.00811006	0.0106514	*
k__Fungi|p__Ascomycota|c__Sordariomycetes|o__Hypocreales|f__Cordycipitaceae|g__Cordyceps	Acu_post - MMT - Sham_post	Acu_post	0.00806113	0.0216906	*
k__Bacteria|p__Proteobacteria|c__Betaproteobacteria|o__Burkholderiales|f__Comamonadaceae|g__Delftia|s__Delftia_sp.	Acu_post - MMT - Sham_post	Acu_post	0.00795949	0.0130572	*
k__Bacteria|p__Proteobacteria|c__Alphaproteobacteria|o__Sphingomonadales|f__Sphingomonadaceae|g__Sphingomonas|s__Sphingomonas_sp._CL5.1	Acu_post - MMT - Sham_post	Acu_post	0.00794789	0.0137089	*
k__Fungi|p__Ascomycota|c__Saccharomycetes|o__Saccharomycetales|f__Saccharomycetaceae|g__Zygosaccharomyces	Acu_post - MMT - Sham_post	Acu_post	0.00789236	0.0410708	*
k__Archaea|p__Euryarchaeota|c__Methanomicrobia|o__Methanosarcinales|f__Methanosarcinaceae|g__Methanococcoides|s__Methanococcoides_sp._AM1	Acu_post - MMT - Sham_post	Acu_post	0.0077879	0.0434845	*
k__Fungi|p__Basidiomycota|c__Agaricomycetes|o__Agaricales|f__Strophariaceae|g__Hypholoma	Acu_post - MMT - Sham_post	Acu_post	0.00758406	0.0389873	*
k__Fungi|p__Basidiomycota|c__Agaricomycetes|o__Agaricales|f__Strophariaceae|g__Hypholoma|s__Hypholoma_sublateritium	Acu_post - MMT - Sham_post	Acu_post	0.00758406	0.0389873	*
k__Fungi|p__Ascomycota|c__Eurotiomycetes|o__Eurotiales|f__Aspergillaceae|g__Aspergillus|s__Aspergillus_hiratsukae	Acu_post - MMT - Sham_post	Acu_post	0.00755038	0.0106514	*
k__Archaea|p__Euryarchaeota|c__Halobacteria|o__Natrialbales	Acu_post - MMT - Sham_post	Acu_post	0.00752124	0.029615	*
k__Archaea|p__Euryarchaeota|c__Halobacteria|o__Natrialbales|f__Natrialbaceae	Acu_post - MMT - Sham_post	Acu_post	0.00752124	0.029615	*
k__Fungi|p__Ascomycota|c__Eurotiomycetes|o__Eurotiales|f__Trichocomaceae	Acu_post - MMT - Sham_post	Acu_post	0.00748842	0.0426132	*
k__Fungi|p__Basidiomycota|c__Agaricomycetes|o__Russulales|f__Hericiaceae|g__Dentipellis|s__Dentipellis_sp._KUC8613	Acu_post - MMT - Sham_post	Acu_post	0.00727887	0.0335109	*
k__Bacteria|p__Firmicutes|c__Bacilli|o__Bacillales|f__Bacillaceae|g__Bacillus|s__Bacillus_sp._BD59S	Acu_post - MMT - Sham_post	Acu_post	0.00727197	0.0396705	*
k__Bacteria|p__Lentisphaerae|c__Lentisphaeria|o__Lentisphaerales|f__Lentisphaeraceae|g__Lentisphaera	Acu_post - MMT - Sham_post	Acu_post	0.00707415	0.0375732	*
k__Bacteria|p__Lentisphaerae|c__Lentisphaeria|o__Lentisphaerales|f__Lentisphaeraceae|g__Lentisphaera|s__Lentisphaera_araneosa	Acu_post - MMT - Sham_post	Acu_post	0.00707415	0.0375732	*
k__Bacteria|p__Proteobacteria|c__Betaproteobacteria|o__Burkholderiales|f__Comamonadaceae|g__Pelomonas|s__Pelomonas_sp._Root1217	Acu_post - MMT - Sham_post	Acu_post	0.00705129	0.0339563	*
k__Bacteria|p__Bacteroidetes|c__Flavobacteriia|o__Flavobacteriales|f__Flavobacteriaceae|g__Tenacibaculum|s__Tenacibaculum_sp._47A_GOM-205m	Acu_post - MMT - Sham_post	Acu_post	0.00700218	0.0192737	*
k__Bacteria|p__Proteobacteria|c__Gammaproteobacteria|o__Enterobacterales|f__Enterobacteriaceae|g__unclassified|s__Enterobacteriaceae_bacterium_8376wG6	Acu_post - MMT - Sham_post	Acu_post	0.00683335	0.0482668	*
k__Fungi|p__Ascomycota|c__Saccharomycetes|o__Saccharomycetales|f__Saccharomycetaceae|g__Eremothecium|s__Eremothecium_gossypii	Acu_post - MMT - Sham_post	Acu_post	0.00679296	0.0287146	*
k__Bacteria|p__Firmicutes|c__Bacilli|o__Bacillales|f__Bacillaceae|g__Lysinibacillus|s__Lysinibacillus_capsici	Acu_post - MMT - Sham_post	Acu_post	0.00670473	0.00283677	**
k__Bacteria|p__Proteobacteria|c__Gammaproteobacteria|o__Enterobacterales|f__Enterobacteriaceae|g__Enterobacter|s__Enterobacter_sp._Bisph1	Acu_post - MMT - Sham_post	Acu_post	0.00651543	0.00747214	**
k__Fungi|p__Ascomycota|c__Sordariomycetes|o__Hypocreales|f__Hypocreaceae|g__Trichoderma|s__Trichoderma_virens	Acu_post - MMT - Sham_post	Acu_post	0.00644392	0.00135443	**
k__Bacteria|p__Tenericutes|c__Mollicutes|o__Entomoplasmatales|f__Spiroplasmataceae|g__Spiroplasma|s__Spiroplasma_diminutum	Acu_post - MMT - Sham_post	Acu_post	0.00642312	0.0450823	*
k__Bacteria|p__Deinococcus-Thermus|c__Deinococci|o__Deinococcales|f__Deinococcaceae|g__Deinococcus|s__Deinococcus_metalli	Acu_post - MMT - Sham_post	Acu_post	0.00638592	0.000876518	***
k__Bacteria|p__Proteobacteria|c__Alphaproteobacteria|o__Sphingomonadales|f__Erythrobacteraceae|g__Porphyrobacter|s__Porphyrobacter_dokdonensis	Acu_post - MMT - Sham_post	Acu_post	0.00636715	0.0479739	*
k__Bacteria|p__Proteobacteria|c__Gammaproteobacteria|o__Pseudomonadales|f__Pseudomonadaceae|g__Pseudomonas|s__Pseudomonas_fuscovaginae	Acu_post - MMT - Sham_post	Acu_post	0.00635271	0.00747214	**
k__Bacteria|p__Firmicutes|c__Bacilli|o__Bacillales|f__Bacillaceae|g__Anoxybacillus|s__Anoxybacillus_voinovskiensis	Acu_post - MMT - Sham_post	Acu_post	0.00627392	0.00861854	**
k__Fungi|p__Basidiomycota|c__Malasseziomycetes|o__Malasseziales|f__Malasseziaceae|g__Malassezia|s__Malassezia_restricta	Acu_post - MMT - Sham_post	Acu_post	0.00620168	0.00747214	**
k__Bacteria|p__Cyanobacteria|c__Oscillatoriophycideae|o__Chroococcales|f__Aphanothecaceae|g__Crocosphaera|s__Crocosphaera_chwakensis	Acu_post - MMT - Sham_post	Acu_post	0.00612875	0.0290712	*
k__Fungi|p__Microsporidia|c__unclassified|o__Pansporoblastina|f__Pleistophoridae	Acu_post - MMT - Sham_post	Acu_post	0.00611279	0.0346521	*
k__Fungi|p__Zoopagomycota|c__Harpellomycetes|o__Harpellales|f__Legeriomycetaceae|g__Smittium|s__Smittium_simulii	Acu_post - MMT - Sham_post	Acu_post	0.00610118	0.0479739	*
k__Fungi|p__Ascomycota|c__Eurotiomycetes|o__Eurotiales|f__Aspergillaceae|g__Aspergillus|s__Aspergillus_carbonarius	Acu_post - MMT - Sham_post	Acu_post	0.00603195	0.0389873	*
k__Bacteria|p__Planctomycetes|c__Planctomycetia|o__Gemmatales|f__Gemmataceae|g__Gemmata|s__Gemmata_sp._SH-PL17	Acu_post - MMT - Sham_post	Acu_post	0.00598647	0.0207303	*
k__Bacteria|p__Proteobacteria|c__Gammaproteobacteria|o__Xanthomonadales|f__Xanthomonadaceae|g__Pseudoxanthomonas|s__Pseudoxanthomonas_sp._SGD-10	Acu_post - MMT - Sham_post	Acu_post	0.00587759	0.0376753	*
k__Bacteria|p__unclassified|c__unclassified|o__unclassified|f__unclassified|g__unclassified|s__bacterium_TMED88	Acu_post - MMT - Sham_post	Acu_post	0.00583323	0.0387232	*
k__Bacteria|p__Firmicutes|c__Bacilli|o__Lactobacillales|f__Enterococcaceae|g__Vagococcus|s__Vagococcus_martis	Acu_post - MMT - Sham_post	Acu_post	0.0057335	0.0367157	*
k__Bacteria|p__Candidatus_Levybacteria	Acu_post - MMT - Sham_post	Acu_post	0.00571537	0.0429174	*
k__Bacteria|p__Candidatus_Levybacteria|c__unclassified	Acu_post - MMT - Sham_post	Acu_post	0.00571537	0.0429174	*
k__Bacteria|p__Candidatus_Levybacteria|c__unclassified|o__unclassified	Acu_post - MMT - Sham_post	Acu_post	0.00571537	0.0429174	*
k__Bacteria|p__Candidatus_Levybacteria|c__unclassified|o__unclassified|f__unclassified	Acu_post - MMT - Sham_post	Acu_post	0.00571537	0.0429174	*
k__Bacteria|p__Candidatus_Levybacteria|c__unclassified|o__unclassified|f__unclassified|g__unclassified	Acu_post - MMT - Sham_post	Acu_post	0.00571537	0.0429174	*
k__Fungi|p__Ascomycota|c__Leotiomycetes|o__Erysiphales|f__Erysiphaceae|g__Oidium	Acu_post - MMT - Sham_post	Acu_post	0.00567491	0.0479739	*
k__Fungi|p__Ascomycota|c__Leotiomycetes|o__Erysiphales|f__Erysiphaceae|g__Oidium|s__Oidium_neolycopersici	Acu_post - MMT - Sham_post	Acu_post	0.00567491	0.0479739	*
k__Viruses|p__unclassified|c__unclassified|o__unclassified|f__unclassified|g__Pandoravirus|s__Pandoravirus_macleodensis	Acu_post - MMT - Sham_post	Acu_post	0.00552088	0.0411605	*
k__Fungi|p__Ascomycota|c__Saccharomycetes|o__Saccharomycetales|f__Metschnikowiaceae|g__Clavispora	Acu_post - MMT - Sham_post	Acu_post	0.00549321	0.0302489	*
k__Bacteria|p__Nitrospinae|c__Nitrospinia|o__Nitrospinales|f__Nitrospinaceae|g__Nitrospina|s__Nitrospina_sp.	Acu_post - MMT - Sham_post	Acu_post	0.00548588	0.00161686	**
k__Fungi|p__Ascomycota|c__Sordariomycetes|o__Hypocreales|f__Cordycipitaceae|g__Cordyceps|s__Cordyceps_militaris	Acu_post - MMT - Sham_post	Acu_post	0.00546221	0.043234	*
k__Bacteria|p__Chloroflexi|c__unclassified|o__unclassified|f__unclassified|g__unclassified|s__Chloroflexi_bacterium_ADurb.Bin180	Acu_post - MMT - Sham_post	Acu_post	0.00545837	0.0130714	*
k__Bacteria|p__Proteobacteria|c__Alphaproteobacteria|o__Rhizobiales|f__unclassified|g__Methyloceanibacter	Acu_post - MMT - Sham_post	Acu_post	0.0054317	0.0433565	*
k__Fungi|p__Basidiomycota|c__Agaricomycetes|o__Boletales|f__Serpulaceae	Acu_post - MMT - Sham_post	Acu_post	0.00542678	0.0479739	*
k__Fungi|p__Basidiomycota|c__Agaricomycetes|o__Boletales|f__Serpulaceae|g__Serpula	Acu_post - MMT - Sham_post	Acu_post	0.00542678	0.0479739	*
k__Fungi|p__Basidiomycota|c__Agaricomycetes|o__Boletales|f__Serpulaceae|g__Serpula|s__Serpula_lacrymans	Acu_post - MMT - Sham_post	Acu_post	0.00542678	0.0479739	*
k__Bacteria|p__Firmicutes|c__Bacilli|o__Bacillales|f__Bacillaceae|g__Bacillus|s__Bacillus_sp._Root239	Acu_post - MMT - Sham_post	Acu_post	0.00538741	0.013173	*
k__Fungi|p__Ascomycota|c__Saccharomycetes|o__Saccharomycetales|f__Saccharomycodaceae|g__Hanseniaspora	Acu_post - MMT - Sham_post	Acu_post	0.00537529	0.0450823	*
k__Bacteria|p__Proteobacteria|c__Gammaproteobacteria|o__Aeromonadales|f__Aeromonadaceae|g__Aeromonas|s__Aeromonas_australiensis	Acu_post - MMT - Sham_post	Acu_post	0.00535401	0.0416777	*
k__Bacteria|p__Bacteroidetes|c__Cytophagia|o__Cytophagales|f__Amoebophilaceae	Acu_post - MMT - Sham_post	Acu_post	0.00533452	0.0460784	*
k__Bacteria|p__Cyanobacteria|c__unclassified|o__Nostocales|f__Calotrichaceae|g__Calothrix|s__Calothrix_sp._HK-06	Acu_post - MMT - Sham_post	Acu_post	0.00528517	0.0423299	*
k__Fungi|p__Ascomycota|c__Sordariomycetes|o__Coniochaetales	Acu_post - MMT - Sham_post	Acu_post	0.00525153	0.0396705	*
k__Fungi|p__Ascomycota|c__Lecanoromycetes|o__Lecanorales|f__Parmeliaceae	Acu_post - MMT - Sham_post	Acu_post	0.00525153	0.0396705	*
k__Fungi|p__Ascomycota|c__Sordariomycetes|o__Coniochaetales|f__Coniochaetaceae	Acu_post - MMT - Sham_post	Acu_post	0.00525153	0.0396705	*
k__Fungi|p__Ascomycota|c__Lecanoromycetes|o__Lecanorales|f__Parmeliaceae|g__Letharia	Acu_post - MMT - Sham_post	Acu_post	0.00525153	0.0396705	*
k__Fungi|p__Ascomycota|c__Sordariomycetes|o__Coniochaetales|f__Coniochaetaceae|g__Coniochaeta	Acu_post - MMT - Sham_post	Acu_post	0.00525153	0.0396705	*
k__Fungi|p__Ascomycota|c__Lecanoromycetes|o__Lecanorales|f__Parmeliaceae|g__Letharia|s__Letharia_columbiana	Acu_post - MMT - Sham_post	Acu_post	0.00525153	0.0396705	*
k__Fungi|p__Ascomycota|c__Sordariomycetes|o__Coniochaetales|f__Coniochaetaceae|g__Coniochaeta|s__Coniochaeta_pulveracea	Acu_post - MMT - Sham_post	Acu_post	0.00525153	0.0396705	*
k__Viruses|p__Artverviricota|c__Revtraviricetes|o__Ortervirales|f__Caulimoviridae|g__Badnavirus|s__Bougainvillea_chlorotic_vein_banding_virus	Acu_post - MMT - Sham_post	Acu_post	0.00525142	0.00747214	**
k__Fungi|p__Basidiomycota|c__Ustilaginomycetes|o__Ustilaginales|f__Ustilaginaceae|g__Sporisorium|s__Sporisorium_scitamineum	Acu_post - MMT - Sham_post	Acu_post	0.00524918	0.0479739	*
k__Bacteria|p__Firmicutes|c__Clostridia|o__Clostridiales|f__Clostridiaceae|g__Candidatus_Arthromitus|s__Candidatus_Arthromitus_sp._SFB-3	Acu_post - MMT - Sham_post	Acu_post	0.00512397	0.0303085	*
k__Fungi|p__Ascomycota|c__Pezizomycetes|o__Pezizales|f__Tuberaceae|g__Choiromyces	Acu_post - MMT - Sham_post	Acu_post	0.00509761	0.0102189	*
k__Fungi|p__Ascomycota|c__Pezizomycetes|o__Pezizales|f__Tuberaceae|g__Choiromyces|s__Choiromyces_venosus	Acu_post - MMT - Sham_post	Acu_post	0.00509761	0.0102189	*
k__Bacteria|p__Proteobacteria|c__Betaproteobacteria|o__Burkholderiales|f__Comamonadaceae|g__unclassified|s__Comamonadaceae_bacterium_OH2310_COT-174	Acu_post - MMT - Sham_post	Acu_post	0.00507924	0.0396705	*
k__Bacteria|p__Actinobacteria|c__Actinobacteria|o__Micromonosporales|f__Micromonosporaceae|g__Micromonospora|s__Micromonospora_sediminicola	Acu_post - MMT - Sham_post	Acu_post	0.00506897	0.0450823	*
k__Bacteria|p__Bacteroidetes|c__Cytophagia|o__Cytophagales|f__Reichenbachiellaceae|g__Reichenbachiella|s__Reichenbachiella_versicolor	Acu_post - MMT - Sham_post	Acu_post	0.00502417	0.000236057	***
k__Bacteria|p__Proteobacteria|c__Betaproteobacteria|o__Burkholderiales|f__unclassified|g__Paucibacter|s__Paucibacter_sp._KCTC_42545	Acu_post - MMT - Sham_post	Acu_post	0.00502185	0.0106514	*
k__Bacteria|p__Firmicutes|c__Bacilli|o__Bacillales|f__Bacillaceae|g__Paucisalibacillus|s__Paucisalibacillus_sp._EB02	Acu_post - MMT - Sham_post	Acu_post	0.00499732	0.0479739	*
k__Bacteria|p__Firmicutes|c__Bacilli|o__Lactobacillales|f__Leuconostocaceae|g__Leuconostoc|s__Leuconostoc_carnosum	Acu_post - MMT - Sham_post	Acu_post	0.00499547	0.00747214	**
k__Bacteria|p__Firmicutes|c__Bacilli|o__Bacillales|f__Paenibacillaceae|g__Paenibacillus|s__Paenibacillus_rigui	Acu_post - MMT - Sham_post	Acu_post	0.00498427	0.0171601	*
k__Viruses|p__Uroviricota|c__Caudoviricetes|o__Caudovirales|f__Siphoviridae|g__unclassified|s__Lactobacillus_phage_JNU_P1	Acu_post - MMT - Sham_post	Acu_post	0.00493435	0.0396705	*
k__Viruses|p__Uroviricota|c__Caudoviricetes|o__Caudovirales|f__Ackermannviridae|g__unclassified|s__Ralstonia_phage_RSP15	Acu_post - MMT - Sham_post	Acu_post	0.00490585	0.0396705	*
k__Bacteria|p__Proteobacteria|c__Gammaproteobacteria|o__Chromatiales|f__Ectothiorhodospiraceae|g__Inmirania	Acu_post - MMT - Sham_post	Acu_post	0.00486955	0.0357867	*
k__Bacteria|p__Proteobacteria|c__Gammaproteobacteria|o__Chromatiales|f__Ectothiorhodospiraceae|g__Inmirania|s__Inmirania_thermothiophila	Acu_post - MMT - Sham_post	Acu_post	0.00486955	0.0357867	*
k__Bacteria|p__Actinobacteria|c__Actinobacteria|o__Corynebacteriales|f__Corynebacteriaceae|g__Corynebacterium|s__Corynebacterium_heidelbergense	Acu_post - MMT - Sham_post	Acu_post	0.00485012	0.0130714	*
k__Bacteria|p__Proteobacteria|c__Gammaproteobacteria|o__Xanthomonadales|f__Rhodanobacteraceae|g__unclassified	Acu_post - MMT - Sham_post	Acu_post	0.00481416	0.0362163	*
k__Bacteria|p__Proteobacteria|c__Gammaproteobacteria|o__Xanthomonadales|f__Rhodanobacteraceae|g__unclassified|s__Rhodanobacteraceae_bacterium	Acu_post - MMT - Sham_post	Acu_post	0.00481416	0.0362163	*
k__Bacteria|p__Proteobacteria|c__Gammaproteobacteria|o__Vibrionales|f__Vibrionaceae|g__Vibrio|s__Vibrio_penaeicida	Acu_post - MMT - Sham_post	Acu_post	0.0047973	0.0396705	*
k__Bacteria|p__Bacteroidetes|c__Sphingobacteriia|o__Sphingobacteriales|f__Sphingobacteriaceae|g__Mucilaginibacter|s__Mucilaginibacter_sp._X5P1	Acu_post - MMT - Sham_post	Acu_post	0.00475692	0.00135443	**
k__Bacteria|p__Proteobacteria|c__Gammaproteobacteria|o__Oceanospirillales|f__Halomonadaceae|g__Salinicola|s__Salinicola_sp._L3	Acu_post - MMT - Sham_post	Acu_post	0.00472361	0.00135443	**
k__Bacteria|p__Deinococcus-Thermus|c__Deinococci|o__Deinococcales|f__Deinococcaceae|g__Deinococcus|s__Deinococcus_ficus	Acu_post - MMT - Sham_post	Acu_post	0.00472176	0.0335109	*
k__Bacteria|p__Ignavibacteriae|c__Ignavibacteria|o__unclassified|f__unclassified|g__unclassified|s__Ignavibacteria_bacterium_RBG_16_35_7	Acu_post - MMT - Sham_post	Acu_post	0.0047213	0.00747214	**
k__Bacteria|p__Cyanobacteria|c__unclassified|o__Pleurocapsales|f__Hydrococcaceae	Acu_post - MMT - Sham_post	Acu_post	0.00469347	0.043536	*
k__Bacteria|p__Cyanobacteria|c__unclassified|o__Pleurocapsales|f__Hydrococcaceae|g__Hydrococcus	Acu_post - MMT - Sham_post	Acu_post	0.00469347	0.043536	*
k__Bacteria|p__Proteobacteria|c__Gammaproteobacteria|o__Enterobacterales|f__Morganellaceae|g__Proteus|s__Proteus_sp._G2659	Acu_post - MMT - Sham_post	Acu_post	0.00468489	0.0423299	*
k__Bacteria|p__Planctomycetes|c__Candidatus_Brocadiae|o__Candidatus_Brocadiales|f__Candidatus_Brocadiaceae|g__Candidatus_Scalindua|s__Candidatus_Scalindua_rubra	Acu_post - MMT - Sham_post	Acu_post	0.00468219	0.0106514	*
k__Bacteria|p__Proteobacteria|c__Betaproteobacteria|o__Burkholderiales|f__unclassified|g__Tepidicella|s__Tepidicella_baoligensis	Acu_post - MMT - Sham_post	Acu_post	0.0046486	0.0130714	*
k__Bacteria|p__Proteobacteria|c__Gammaproteobacteria|o__Thiotrichales|f__Piscirickettsiaceae|g__unclassified|s__Piscirickettsiaceae_bacterium	Acu_post - MMT - Sham_post	Acu_post	0.0046311	0.0408946	*
k__Bacteria|p__Proteobacteria|c__Alphaproteobacteria|o__Rhizobiales|f__Phyllobacteriaceae|g__Aminobacter|s__Aminobacter_aminovorans	Acu_post - MMT - Sham_post	Acu_post	0.00461616	0.0160654	*
k__Bacteria|p__Actinobacteria|c__Actinobacteria|o__Micrococcales|f__Bogoriellaceae|g__Georgenia|s__Georgenia_sp._SUBG003	Acu_post - MMT - Sham_post	Acu_post	0.00461191	0.0195914	*
k__Bacteria|p__Actinobacteria|c__Actinobacteria|o__Propionibacteriales|f__Propionibacteriaceae|g__Acidipropionibacterium|s__Acidipropionibacterium_acidipropionici	Acu_post - MMT - Sham_post	Acu_post	0.0045662	0.0155785	*
k__Fungi|p__Ascomycota|c__Saccharomycetes|o__Saccharomycetales|f__Phaffomycetaceae|g__Cyberlindnera|s__Cyberlindnera_fabianii	Acu_post - MMT - Sham_post	Acu_post	0.00453264	0.00186521	**
k__Bacteria|p__Cyanobacteria|c__Oscillatoriophycideae|o__Chroococcales|f__Chroococcaceae|g__Gloeocapsa|s__Gloeocapsa_sp._PCC_73106	Acu_post - MMT - Sham_post	Acu_post	0.0044989	0.0479739	*
k__Bacteria|p__Proteobacteria|c__Deltaproteobacteria|o__unclassified|f__unclassified|g__unclassified|s__Deltaproteobacteria_bacterium_RBG_13_52_11	Acu_post - MMT - Sham_post	Acu_post	0.0044988	0.0376753	*
k__Bacteria|p__Cyanobacteria|c__unclassified|o__Nostocales|f__Scytonemataceae|g__Scytonema|s__Scytonema_sp._NIES-4073	Acu_post - MMT - Sham_post	Acu_post	0.00447255	0.0479739	*
k__Bacteria|p__Actinobacteria|c__Actinobacteria|o__Streptomycetales|f__Streptomycetaceae|g__Streptomyces|s__Streptomyces_mobaraensis	Acu_post - MMT - Sham_post	Acu_post	0.00446844	0.0396705	*
k__Bacteria|p__unclassified|c__unclassified|o__unclassified|f__unclassified|g__unclassified|s__bacterium_2013Arg42i	Acu_post - MMT - Sham_post	Acu_post	0.00446528	0.0199706	*
k__Bacteria|p__Tenericutes|c__Mollicutes|o__Entomoplasmatales|f__Entomoplasmataceae|g__Mesoplasma|s__Mesoplasma_photuris	Acu_post - MMT - Sham_post	Acu_post	0.00446073	0.0114151	*
k__Viruses|p__Uroviricota|c__Caudoviricetes|o__Caudovirales|f__Siphoviridae|g__unclassified|s__Lactococcus_phage_P162	Acu_post - MMT - Sham_post	Acu_post	0.00443364	0.0396705	*
k__Bacteria|p__Proteobacteria|c__Betaproteobacteria|o__Burkholderiales|f__Burkholderiaceae|g__Burkholderia|s__Burkholderia_ultramafica	Acu_post - MMT - Sham_post	Acu_post	0.00443033	0.0396705	*
k__Bacteria|p__Proteobacteria|c__Betaproteobacteria|o__Burkholderiales|f__Comamonadaceae|g__Pelomonas|s__Pelomonas_sp._HMWF004	Acu_post - MMT - Sham_post	Acu_post	0.00441498	0.044962	*
k__Bacteria|p__Actinobacteria|c__Actinobacteria|o__Micrococcales|f__Microbacteriaceae|g__Curtobacterium|s__Curtobacterium_flaccumfaciens	Acu_post - MMT - Sham_post	Acu_post	0.00438874	0.0397042	*
k__Bacteria|p__Firmicutes|c__Clostridia|o__Clostridiales|f__Clostridiales_Family_XVI._Incertae_Sedis|g__Carboxydocella|s__Carboxydocella_thermautotrophica	Acu_post - MMT - Sham_post	Acu_post	0.00438859	0.0145395	*
k__Bacteria|p__Firmicutes|c__Clostridia|o__Thermoanaerobacterales|f__Thermoanaerobacterales_Family_III._Incertae_Sedis|g__Caldicellulosiruptor|s__Caldicellulosiruptor_obsidiansis	Acu_post - MMT - Sham_post	Acu_post	0.00438572	0.00747214	**
k__Fungi|p__Ascomycota|c__Saccharomycetes|o__Saccharomycetales|f__Saccharomycetaceae|g__unclassified	Acu_post - MMT - Sham_post	Acu_post	0.00431572	0.0396705	*
k__Bacteria|p__Actinobacteria|c__Actinobacteria|o__Streptomycetales|f__Streptomycetaceae|g__Streptacidiphilus|s__Streptacidiphilus_pinicola	Acu_post - MMT - Sham_post	Acu_post	0.00431572	0.0396705	*
k__Fungi|p__Ascomycota|c__Saccharomycetes|o__Saccharomycetales|f__Saccharomycetaceae|g__unclassified|s__Saccharomycetaceae_sp._&apos	Acu_post - MMT - Sham_post	Acu_post	0.00431572	0.0396705	*
k__Bacteria|p__Actinobacteria|c__Actinobacteria|o__Micrococcales|f__Intrasporangiaceae|g__Oryzihumus	Acu_post - MMT - Sham_post	Acu_post	0.00429575	0.0290417	*
k__Bacteria|p__Actinobacteria|c__Actinobacteria|o__Micrococcales|f__Intrasporangiaceae|g__Oryzihumus|s__Oryzihumus_leptocrescens	Acu_post - MMT - Sham_post	Acu_post	0.00429575	0.0290417	*
k__Bacteria|p__Cyanobacteria|c__Oscillatoriophycideae|o__Chroococcales|f__unclassified	Acu_post - MMT - Sham_post	Acu_post	0.00429522	0.0087207	**
k__Bacteria|p__Cyanobacteria|c__Oscillatoriophycideae|o__Chroococcales|f__unclassified|g__unclassified	Acu_post - MMT - Sham_post	Acu_post	0.00429522	0.0087207	**
k__Bacteria|p__Cyanobacteria|c__Oscillatoriophycideae|o__Chroococcales|f__unclassified|g__unclassified|s__Chroococcales_cyanobacterium_IPPAS_B-1203	Acu_post - MMT - Sham_post	Acu_post	0.00429522	0.0087207	**
k__Archaea|p__Euryarchaeota|c__Thermoplasmata|o__Methanomassiliicoccales|f__unclassified|g__unclassified|s__Methanomassiliicoccales_archaeon_Mx-06	Acu_post - MMT - Sham_post	Acu_post	0.00427142	0.0479739	*
k__Bacteria|p__Firmicutes|c__Bacilli|o__Lactobacillales|f__Lactobacillaceae|g__Lactobacillus|s__Lactobacillus_sp._M1575	Acu_post - MMT - Sham_post	Acu_post	0.00426417	0.0479739	*
k__Bacteria|p__Actinobacteria|c__Actinobacteria|o__Micrococcales|f__Micrococcaceae|g__Micrococcus|s__Micrococcus_endophyticus	Acu_post - MMT - Sham_post	Acu_post	0.00421567	0.0130714	*
k__Bacteria|p__Planctomycetes|c__unclassified|o__unclassified|f__unclassified|g__unclassified|s__Planctomycetes_bacterium_SRT547	Acu_post - MMT - Sham_post	Acu_post	0.00417468	0.0410708	*
k__Bacteria|p__Proteobacteria|c__Alphaproteobacteria|o__Sphingomonadales|f__Sphingomonadaceae|g__Sphingomonas|s__Sphingomonas_sp._K2R01-6	Acu_post - MMT - Sham_post	Acu_post	0.00411952	0.0106514	*
k__Bacteria|p__Spirochaetes|c__Spirochaetia|o__Spirochaetales|f__Spirochaetaceae|g__Oceanispirochaeta|s__Oceanispirochaeta_sp._M2	Acu_post - MMT - Sham_post	Acu_post	0.00411528	0.0367157	*
k__Bacteria|p__Proteobacteria|c__Gammaproteobacteria|o__Enterobacterales|f__Morganellaceae|g__Xenorhabdus|s__Xenorhabdus_sp._GDc328	Acu_post - MMT - Sham_post	Acu_post	0.00409502	0.00747214	**
k__Bacteria|p__Firmicutes|c__Bacilli|o__Lactobacillales|f__Streptococcaceae|g__Streptococcus|s__Streptococcus_sp._GMD5S	Acu_post - MMT - Sham_post	Acu_post	0.00407709	0.0365845	*
k__Fungi|p__Ascomycota|c__Eurotiomycetes|o__Eurotiales|f__Aspergillaceae|g__Penicillium|s__Penicillium_flavigenum	Acu_post - MMT - Sham_post	Acu_post	0.00407527	0.0410708	*
k__Bacteria|p__Candidatus_Kryptonia|c__unclassified|o__unclassified|f__unclassified|g__Candidatus_Thermokryptus	Acu_post - MMT - Sham_post	Acu_post	0.00404501	0.0106514	*
k__Bacteria|p__Candidatus_Kryptonia|c__unclassified|o__unclassified|f__unclassified|g__Candidatus_Thermokryptus|s__Candidatus_Thermokryptus_mobilis	Acu_post - MMT - Sham_post	Acu_post	0.00404501	0.0106514	*
k__Bacteria|p__Proteobacteria|c__Alphaproteobacteria|o__Sphingomonadales|f__Sphingomonadaceae|g__Sphingobium|s__Sphingobium_sp._AEW001	Acu_post - MMT - Sham_post	Acu_post	0.0040414	0.0479739	*
k__Bacteria|p__Actinobacteria|c__Actinobacteria|o__Corynebacteriales|f__Nocardiaceae|g__Nocardia|s__Nocardia_sp._CS682	Acu_post - MMT - Sham_post	Acu_post	0.00403285	0.0423299	*
k__Bacteria|p__Actinobacteria|c__Actinobacteria|o__Micrococcales|f__Dermabacteraceae|g__Dermabacter|s__Dermabacter_vaginalis	Acu_post - MMT - Sham_post	Acu_post	0.00402459	0.0423299	*
k__Bacteria|p__Firmicutes|c__Bacilli|o__Bacillales|f__Bacillaceae|g__Texcoconibacillus	Acu_post - MMT - Sham_post	Acu_post	0.00400699	0.0396705	*
k__Bacteria|p__Firmicutes|c__Bacilli|o__Bacillales|f__Bacillaceae|g__Texcoconibacillus|s__Texcoconibacillus_texcoconensis	Acu_post - MMT - Sham_post	Acu_post	0.00400699	0.0396705	*
k__Archaea|p__Euryarchaeota|c__Methanomicrobia|o__Methanosarcinales|f__Methanosarcinaceae|g__Methanosarcina|s__Methanosarcina_thermophila	Acu_post - MMT - Sham_post	Acu_post	0.00396848	0.0396705	*
k__Bacteria|p__Actinobacteria|c__Actinobacteria|o__Glycomycetales|f__Glycomycetaceae|g__Stackebrandtia	Acu_post - MMT - Sham_post	Acu_post	0.0039378	0.0196427	*
k__Bacteria|p__Actinobacteria|c__Actinobacteria|o__Glycomycetales|f__Glycomycetaceae|g__Stackebrandtia|s__Stackebrandtia_nassauensis	Acu_post - MMT - Sham_post	Acu_post	0.0039378	0.0196427	*
k__Bacteria|p__Proteobacteria|c__Alphaproteobacteria|o__Rhizobiales|f__Bradyrhizobiaceae|g__Bradyrhizobium|s__Bradyrhizobium_valentinum	Acu_post - MMT - Sham_post	Acu_post	0.00392457	0.00747214	**
k__Fungi|p__Ascomycota|c__Eurotiomycetes|o__Onygenales|f__Onygenaceae	Acu_post - MMT - Sham_post	Acu_post	0.0038999	0.00993205	**
k__Fungi|p__Ascomycota|c__Eurotiomycetes|o__Onygenales|f__Onygenaceae|g__Uncinocarpus	Acu_post - MMT - Sham_post	Acu_post	0.0038999	0.00993205	**
k__Fungi|p__Ascomycota|c__Eurotiomycetes|o__Onygenales|f__Onygenaceae|g__Uncinocarpus|s__Uncinocarpus_reesii	Acu_post - MMT - Sham_post	Acu_post	0.0038999	0.00993205	**
k__Bacteria|p__Proteobacteria|c__Alphaproteobacteria|o__Rhizobiales|f__Methylobacteriaceae|g__Methylobacterium|s__Methylobacterium_sp._yr668	Acu_post - MMT - Sham_post	Acu_post	0.00389472	0.0479739	*
k__Bacteria|p__Proteobacteria|c__Betaproteobacteria|o__Burkholderiales|f__Burkholderiaceae|g__Cupriavidus|s__Cupriavidus_lacunae	Acu_post - MMT - Sham_post	Acu_post	0.00389472	0.0450823	*
k__Bacteria|p__Firmicutes|c__Erysipelotrichia|o__Erysipelotrichales|f__Erysipelotrichaceae|g__Erysipelothrix|s__Erysipelothrix_sp._HDW6B	Acu_post - MMT - Sham_post	Acu_post	0.00387067	0.00747214	**
k__Bacteria|p__Nitrospirae|c__Nitrospira|o__Nitrospirales|f__Nitrospiraceae|g__Thermodesulfovibrio|s__Thermodesulfovibrio_sp.	Acu_post - MMT - Sham_post	Acu_post	0.00385842	0.027594	*
k__Viruses|p__Uroviricota|c__Caudoviricetes|o__Caudovirales|f__Siphoviridae|g__unclassified|s__Arthrobacter_phage_StarLord	Acu_post - MMT - Sham_post	Acu_post	0.00385104	0.0396705	*
k__Bacteria|p__Bacteroidetes|c__Chitinophagia|o__Chitinophagales|f__Chitinophagaceae|g__Chitinophaga|s__Chitinophaga_sp._XS-30	Acu_post - MMT - Sham_post	Acu_post	0.00381307	0.0396705	*
k__Bacteria|p__Thermotogae|c__Thermotogae|o__Petrotogales|f__Petrotogaceae|g__Petrotoga|s__Petrotoga_mobilis	Acu_post - MMT - Sham_post	Acu_post	0.00381306	0.0423299	*
k__Fungi|p__Ascomycota|c__Eurotiomycetes|o__Eurotiales|f__Aspergillaceae|g__Penicillium|s__Penicillium_camemberti	Acu_post - MMT - Sham_post	Acu_post	0.00379937	0.0396705	*
k__Bacteria|p__Proteobacteria|c__Alphaproteobacteria|o__Caulobacterales|f__Caulobacteraceae|g__Brevundimonas|s__Brevundimonas_terrae	Acu_post - MMT - Sham_post	Acu_post	0.0037988	0.0396705	*
k__Bacteria|p__Proteobacteria|c__Alphaproteobacteria|o__Rhizobiales|f__Phyllobacteriaceae|g__Mesorhizobium|s__Mesorhizobium_sp._LSJC280B00	Acu_post - MMT - Sham_post	Acu_post	0.0037988	0.0396705	*
k__Bacteria|p__Proteobacteria|c__Alphaproteobacteria|o__Rhizobiales|f__Rhizobiaceae|g__Rhizobium|s__Rhizobium_sp._Root1220	Acu_post - MMT - Sham_post	Acu_post	0.0037988	0.0396705	*
k__Bacteria|p__Actinobacteria|c__Rubrobacteria|o__Rubrobacterales|f__Rubrobacteraceae|g__Rubrobacter|s__Rubrobacter_radiotolerans	Acu_post - MMT - Sham_post	Acu_post	0.00377234	0.0194768	*
k__Viruses|p__Uroviricota|c__Caudoviricetes|o__Caudovirales|f__Siphoviridae|g__unclassified|s__Lactobacillus_phage_T25	Acu_post - MMT - Sham_post	Acu_post	0.00376185	0.0416777	*
k__Bacteria|p__Actinobacteria|c__Actinobacteria|o__Corynebacteriales|f__Nocardiaceae|g__Rhodococcus|s__Rhodococcus_marinonascens	Acu_post - MMT - Sham_post	Acu_post	0.0037524	0.00747214	**
k__Bacteria|p__Firmicutes|c__Bacilli|o__Lactobacillales|f__Aerococcaceae|g__Abiotrophia|s__Abiotrophia_sp._HMSC24B09	Acu_post - MMT - Sham_post	Acu_post	0.00374273	0.0368951	*
k__Bacteria|p__Proteobacteria|c__Gammaproteobacteria|o__Enterobacterales|f__Yersiniaceae|g__Rahnella|s__Rahnella_sp._Larv3_ips	Acu_post - MMT - Sham_post	Acu_post	0.00373963	0.0130714	*
k__Archaea|p__Euryarchaeota|c__Halobacteria|o__Halobacteriales|f__Halobacteriaceae|g__Halarchaeum	Acu_post - MMT - Sham_post	Acu_post	0.00373029	0.0396705	*
k__Archaea|p__Euryarchaeota|c__Halobacteria|o__Halobacteriales|f__Halobacteriaceae|g__Halarchaeum|s__Halarchaeum_sp._CBA1220	Acu_post - MMT - Sham_post	Acu_post	0.00373029	0.0396705	*
k__Bacteria|p__Cyanobacteria|c__Oscillatoriophycideae|o__Chroococcales|f__Cyanobacteriaceae|g__Cyanobacterium|s__Cyanobacterium_sp._IPPAS_B-1200	Acu_post - MMT - Sham_post	Acu_post	0.00371737	0.0376753	*
k__Bacteria|p__Actinobacteria|c__Actinobacteria|o__Micrococcales|f__Dermacoccaceae|g__Branchiibius	Acu_post - MMT - Sham_post	Acu_post	0.00371007	0.0423299	*
k__Bacteria|p__Actinobacteria|c__Actinobacteria|o__Micrococcales|f__Dermacoccaceae|g__Branchiibius|s__Branchiibius_hedensis	Acu_post - MMT - Sham_post	Acu_post	0.00371007	0.0423299	*
k__Bacteria|p__Proteobacteria|c__Alphaproteobacteria|o__Rhodobacterales|f__Rhodobacteraceae|g__Thalassobium	Acu_post - MMT - Sham_post	Acu_post	0.00370987	0.00747214	**
k__Bacteria|p__Proteobacteria|c__Alphaproteobacteria|o__Rhodobacterales|f__Rhodobacteraceae|g__Thalassobium|s__Thalassobium_sp.	Acu_post - MMT - Sham_post	Acu_post	0.00370987	0.00747214	**
k__Bacteria|p__Firmicutes|c__Bacilli|o__Lactobacillales|f__Lactobacillaceae|g__Lactobacillus|s__Lactobacillus_hilgardii	Acu_post - MMT - Sham_post	Acu_post	0.0037095	0.0396705	*
k__Bacteria|p__Proteobacteria|c__Gammaproteobacteria|o__Enterobacterales|f__Erwiniaceae|g__unclassified|s__Erwiniaceae_bacterium_4572_131	Acu_post - MMT - Sham_post	Acu_post	0.0037079	0.0396705	*
k__Bacteria|p__Actinobacteria|c__Actinobacteria|o__Streptosporangiales|f__Thermomonosporaceae|g__Actinomadura|s__Actinomadura_fibrosa	Acu_post - MMT - Sham_post	Acu_post	0.00370414	0.0423299	*
k__Bacteria|p__Firmicutes|c__Bacilli|o__Bacillales|f__Bacillaceae|g__Bacillus|s__uncultured_Bacillus_sp.	Acu_post - MMT - Sham_post	Acu_post	0.00366408	0.0396705	*
k__Bacteria|p__Firmicutes|c__Bacilli|o__Bacillales|f__Bacillaceae|g__Sediminibacillus|s__Sediminibacillus_terrae	Acu_post - MMT - Sham_post	Acu_post	0.00364187	0.0396705	*
k__Bacteria|p__Tenericutes|c__Mollicutes|o__Entomoplasmatales|f__Entomoplasmataceae|g__Entomoplasma|s__Entomoplasma_freundtii	Acu_post - MMT - Sham_post	Acu_post	0.00363636	0.0423299	*
k__Bacteria|p__Proteobacteria|c__Gammaproteobacteria|o__Oceanospirillales|f__Halomonadaceae|g__Halomonas|s__Halomonas_sp._PBN3	Acu_post - MMT - Sham_post	Acu_post	0.00360217	0.0396705	*
k__Archaea|p__Euryarchaeota|c__Methanobacteria|o__Methanobacteriales|f__Methanobacteriaceae|g__Methanobacterium|s__Methanobacterium_subterraneum	Acu_post - MMT - Sham_post	Acu_post	0.00359852	0.0396705	*
k__Bacteria|p__Firmicutes|c__Clostridia|o__Halanaerobiales|f__Halanaerobiaceae|g__Halarsenatibacter	Acu_post - MMT - Sham_post	Acu_post	0.00357282	0.0396705	*
k__Bacteria|p__Firmicutes|c__Clostridia|o__Halanaerobiales|f__Halanaerobiaceae|g__Halarsenatibacter|s__Halarsenatibacter_silvermanii	Acu_post - MMT - Sham_post	Acu_post	0.00357282	0.0396705	*
k__Bacteria|p__Proteobacteria|c__Gammaproteobacteria|o__Chromatiales|f__Woeseiaceae	Acu_post - MMT - Sham_post	Acu_post	0.00357125	0.0370409	*
k__Bacteria|p__Proteobacteria|c__Gammaproteobacteria|o__Chromatiales|f__Woeseiaceae|g__unclassified	Acu_post - MMT - Sham_post	Acu_post	0.00357125	0.0370409	*
k__Bacteria|p__Proteobacteria|c__Gammaproteobacteria|o__Chromatiales|f__Woeseiaceae|g__unclassified|s__Woeseiaceae_bacterium	Acu_post - MMT - Sham_post	Acu_post	0.00357125	0.0370409	*
k__Archaea|p__Euryarchaeota|c__Methanobacteria|o__Methanobacteriales|f__Methanobacteriaceae|g__Methanosphaera|s__Methanosphaera_sp._rholeuAM6	Acu_post - MMT - Sham_post	Acu_post	0.00357047	0.00747214	**
k__Bacteria|p__Bacteroidetes|c__Flavobacteriia|o__Flavobacteriales|f__Flavobacteriaceae|g__Nonlabens|s__Nonlabens_dokdonensis	Acu_post - MMT - Sham_post	Acu_post	0.00356491	0.0488964	*
k__Bacteria|p__Bacteroidetes|c__Flavobacteriia|o__Flavobacteriales|f__Flavobacteriaceae|g__Cellulophaga|s__Cellulophaga_sp._BC115SP	Acu_post - MMT - Sham_post	Acu_post	0.00351658	0.00861854	**
k__Bacteria|p__Actinobacteria|c__Actinobacteria|o__Corynebacteriales|f__Nocardiaceae|g__Nocardia|s__Nocardia_caishijiensis	Acu_post - MMT - Sham_post	Acu_post	0.00351283	0.00747214	**
k__Bacteria|p__unclassified|c__unclassified|o__unclassified|f__unclassified|g__unclassified|s__uncultured_bacterium_fosmid_pJB154B8_contig_I	Acu_post - MMT - Sham_post	Acu_post	0.00349837	0.00747214	**
k__Fungi|p__Ascomycota|c__Dothideomycetes|o__Botryosphaeriales|f__Aplosporellaceae	Acu_post - MMT - Sham_post	Acu_post	0.00348006	0.0396705	*
k__Fungi|p__Ascomycota|c__Dothideomycetes|o__Botryosphaeriales|f__Aplosporellaceae|g__Aplosporella	Acu_post - MMT - Sham_post	Acu_post	0.00348006	0.0396705	*
k__Fungi|p__Ascomycota|c__Dothideomycetes|o__Botryosphaeriales|f__Aplosporellaceae|g__Aplosporella|s__Aplosporella_prunicola	Acu_post - MMT - Sham_post	Acu_post	0.00348006	0.0396705	*
k__Bacteria|p__Actinobacteria|c__Coriobacteriia|o__Coriobacteriales|f__Atopobiaceae|g__Atopobium|s__Atopobium_sp._Marseille-P4126	Acu_post - MMT - Sham_post	Acu_post	0.00346403	0.0450823	*
k__Bacteria|p__unclassified|c__unclassified|o__unclassified|f__unclassified|g__unclassified|s__bacterium_42_11	Acu_post - MMT - Sham_post	Acu_post	0.00345962	0.0187461	*
k__Bacteria|p__Proteobacteria|c__Alphaproteobacteria|o__Rhizobiales|f__Phyllobacteriaceae|g__Mesorhizobium|s__Mesorhizobium_sp._NFR06	Acu_post - MMT - Sham_post	Acu_post	0.00344989	0.0396705	*
k__Bacteria|p__Bacteroidetes|c__Flavobacteriia|o__Flavobacteriales|f__Flavobacteriaceae|g__Polaribacter|s__Polaribacter_sp._IC073	Acu_post - MMT - Sham_post	Acu_post	0.00341207	0.0478032	*
k__Bacteria|p__Candidatus_Eisenbacteria|c__unclassified|o__unclassified|f__unclassified|g__unclassified|s__Candidatus_Eisenbacteria_bacterium_RBG_16_71_46	Acu_post - MMT - Sham_post	Acu_post	0.0033953	0.0396705	*
k__Bacteria|p__Proteobacteria|c__Alphaproteobacteria|o__Rhodospirillales|f__unclassified|g__unclassified|s__Rhodospirillales_bacterium_RIFCSPLOWO2_12_FULL_58_28	Acu_post - MMT - Sham_post	Acu_post	0.0033953	0.0396705	*
k__Bacteria|p__Firmicutes|c__Bacilli|o__Bacillales|f__Bacillaceae|g__Bacillus|s__Bacillus_sp._P14.5	Acu_post - MMT - Sham_post	Acu_post	0.00339189	0.0396705	*
k__Bacteria|p__Bacteroidetes|c__Flavobacteriia|o__Flavobacteriales|f__Flavobacteriaceae|g__Muriicola	Acu_post - MMT - Sham_post	Acu_post	0.00338367	0.0396705	*
k__Bacteria|p__Bacteroidetes|c__Flavobacteriia|o__Flavobacteriales|f__Flavobacteriaceae|g__Muriicola|s__Muriicola_sp._MMS17-SY002	Acu_post - MMT - Sham_post	Acu_post	0.00338367	0.0396705	*
k__Bacteria|p__unclassified|c__unclassified|o__unclassified|f__unclassified|g__unclassified|s__bacterium_(Candidatus_Blackallbacteria)_CG13_big_fil_rev_8_21_14_2_50_49_14	Acu_post - MMT - Sham_post	Acu_post	0.00336286	0.00747214	**
k__Bacteria|p__Bacteroidetes|c__Bacteroidia|o__Bacteroidales|f__Bacteroidaceae|g__Bacteroides|s__Bacteroides_sp._Ga6A1	Acu_post - MMT - Sham_post	Acu_post	0.0033439	0.0396705	*
k__Bacteria|p__Proteobacteria|c__Betaproteobacteria|o__Burkholderiales|f__Burkholderiaceae|g__Burkholderia|s__Burkholderia_pyrrocinia	Acu_post - MMT - Sham_post	Acu_post	0.00333951	0.0396705	*
k__Bacteria|p__Proteobacteria|c__Alphaproteobacteria|o__Rhizobiales|f__Bradyrhizobiaceae|g__Bosea|s__Bosea_sp._PAMC_26642	Acu_post - MMT - Sham_post	Acu_post	0.00332948	0.0479739	*
k__Bacteria|p__Actinobacteria|c__Acidimicrobiia|o__Acidimicrobiales|f__Ilumatobacteraceae|g__Ilumatobacter	Acu_post - MMT - Sham_post	Acu_post	0.0033045	0.0396705	*
k__Bacteria|p__Actinobacteria|c__Acidimicrobiia|o__Acidimicrobiales|f__Ilumatobacteraceae|g__Ilumatobacter|s__Ilumatobacter_coccineus	Acu_post - MMT - Sham_post	Acu_post	0.0033045	0.0396705	*
k__Bacteria|p__Bacteroidetes|c__Flavobacteriia|o__Flavobacteriales|f__Flavobacteriaceae|g__Cellulophaga|s__Cellulophaga_baltica	Acu_post - MMT - Sham_post	Acu_post	0.00329111	0.0339563	*
k__Fungi|p__Ascomycota|c__Saccharomycetes|o__Saccharomycetales|f__Saccharomycodaceae|g__Hanseniaspora|s__Hanseniaspora_opuntiae	Acu_post - MMT - Sham_post	Acu_post	0.00328427	0.00747214	**
k__Bacteria|p__Ignavibacteriae|c__Ignavibacteria|o__unclassified|f__unclassified|g__unclassified|s__Ignavibacteria_bacterium_CG22_combo_CG10-13_8_21_14_all_37_15	Acu_post - MMT - Sham_post	Acu_post	0.00325638	0.00747214	**
k__Bacteria|p__Proteobacteria|c__Gammaproteobacteria|o__unclassified|f__unclassified|g__unclassified|s__gamma_proteobacterium_symbiont_of_Ctena_orbiculata	Acu_post - MMT - Sham_post	Acu_post	0.00324016	0.0479739	*
k__Bacteria|p__Actinobacteria|c__Actinobacteria|o__Corynebacteriales|f__Corynebacteriaceae|g__Corynebacterium|s__Corynebacterium_mastitidis	Acu_post - MMT - Sham_post	Acu_post	0.00321479	0.0396705	*
k__Fungi|p__Ascomycota|c__Eurotiomycetes|o__Eurotiales|f__Aspergillaceae|g__Penicillium|s__Penicillium_arizonense	Acu_post - MMT - Sham_post	Acu_post	0.00321353	0.0413433	*
k__Fungi|p__Basidiomycota|c__Tremellomycetes|o__Tremellales|f__Cryptococcaceae|g__Kwoniella|s__Kwoniella_bestiolae	Acu_post - MMT - Sham_post	Acu_post	0.00321252	0.00747214	**
k__Bacteria|p__Bacteroidetes|c__Sphingobacteriia|o__Sphingobacteriales|f__Sphingobacteriaceae|g__Pedobacter|s__Pedobacter_antarcticus	Acu_post - MMT - Sham_post	Acu_post	0.00320958	0.0339618	*
k__Bacteria|p__Tenericutes|c__Mollicutes|o__Mycoplasmatales|f__Mycoplasmataceae|g__Mycoplasmopsis	Acu_post - MMT - Sham_post	Acu_post	0.00320584	0.0396705	*
k__Bacteria|p__Actinobacteria|c__Actinobacteria|o__Streptomycetales|f__Streptomycetaceae|g__Streptomyces|s__Streptomyces_sp._GMR22	Acu_post - MMT - Sham_post	Acu_post	0.00320229	0.0396705	*
k__Fungi|p__Ascomycota|c__Saccharomycetes|o__Saccharomycetales|f__Phaffomycetaceae|g__Wickerhamomyces|s__Wickerhamomyces_ciferrii	Acu_post - MMT - Sham_post	Acu_post	0.00317239	0.0450823	*
k__Bacteria|p__Chloroflexi|c__Anaerolineae|o__Anaerolineales|f__Anaerolineaceae|g__unclassified|s__Anaerolineaceae_bacterium_4572_5.2	Acu_post - MMT - Sham_post	Acu_post	0.00314742	0.0357867	*
k__Bacteria|p__Proteobacteria|c__Gammaproteobacteria|o__Pseudomonadales|f__Pseudomonadaceae|g__Pseudomonas|s__Pseudomonas_sp._MWU13-2625	Acu_post - MMT - Sham_post	Acu_post	0.00313212	0.0396705	*
k__Archaea|p__Euryarchaeota|c__Halobacteria|o__Halobacteriales|f__Halobacteriaceae	Acu_post - MMT - Sham_post	Acu_post	0.00312818	0.0425682	*
k__Bacteria|p__Proteobacteria|c__Gammaproteobacteria|o__Pseudomonadales|f__Pseudomonadaceae|g__Pseudomonas|s__Pseudomonas_sp._ATCC_PTA-122608	Acu_post - MMT - Sham_post	Acu_post	0.00312729	0.0396705	*
k__Bacteria|p__Proteobacteria|c__Alphaproteobacteria|o__Rhodospirillales|f__Acetobacteraceae|g__Dankookia	Acu_post - MMT - Sham_post	Acu_post	0.00308427	0.0396705	*
k__Bacteria|p__Proteobacteria|c__Alphaproteobacteria|o__Rhodospirillales|f__Acetobacteraceae|g__Dankookia|s__Dankookia_rubra	Acu_post - MMT - Sham_post	Acu_post	0.00308427	0.0396705	*
k__Bacteria|p__Proteobacteria|c__Alphaproteobacteria|o__Rhodobacterales|f__Rhodobacteraceae|g__Ruegeria|s__Ruegeria_marisrubri	Acu_post - MMT - Sham_post	Acu_post	0.0030793	0.0396705	*
k__Bacteria|p__Cyanobacteria|c__Oscillatoriophycideae|o__Chroococcales|f__Aphanothecaceae|g__Rubidibacter	Acu_post - MMT - Sham_post	Acu_post	0.00305232	0.0479739	*
k__Bacteria|p__Cyanobacteria|c__Oscillatoriophycideae|o__Chroococcales|f__Aphanothecaceae|g__Rubidibacter|s__Rubidibacter_lacunae	Acu_post - MMT - Sham_post	Acu_post	0.00305232	0.0479739	*
k__Bacteria|p__Proteobacteria|c__Deltaproteobacteria|o__Desulfobacterales|f__Desulfobacteraceae|g__Desulfatiglans|s__uncultured_Desulfatiglans_sp.	Acu_post - MMT - Sham_post	Acu_post	0.00303892	0.0396705	*
k__Fungi|p__Ascomycota|c__Dothideomycetes|o__Dothideales|f__Saccotheciaceae|g__Aureobasidium|s__Aureobasidium_melanogenum	Acu_post - MMT - Sham_post	Acu_post	0.00302354	0.0396705	*
k__Bacteria|p__Tenericutes|c__Mollicutes|o__Mycoplasmatales|f__Mycoplasmataceae|g__Mycoplasma|s__Mycoplasma_putrefaciens	Acu_post - MMT - Sham_post	Acu_post	0.00301838	0.0396705	*
k__Fungi|p__Ascomycota|c__Saccharomycetes|o__Saccharomycetales|f__Saccharomycetaceae|g__Tetrapisispora|s__Tetrapisispora_phaffii	Acu_post - MMT - Sham_post	Acu_post	0.00298991	0.0357867	*
k__Bacteria|p__Firmicutes|c__Bacilli|o__Bacillales|f__Bacillaceae|g__Virgibacillus|s__Virgibacillus_sp._SK37	Acu_post - MMT - Sham_post	Acu_post	0.00295258	0.0396705	*
k__Bacteria|p__Actinobacteria|c__Actinobacteria|o__Micrococcales|f__Intrasporangiaceae|g__Ornithinimicrobium|s__Ornithinimicrobium_cerasi	Acu_post - MMT - Sham_post	Acu_post	0.00294595	0.0396705	*
k__Bacteria|p__Proteobacteria|c__Alphaproteobacteria|o__Rhizobiales|f__Phyllobacteriaceae|g__Phyllobacterium|s__Phyllobacterium_sp.	Acu_post - MMT - Sham_post	Acu_post	0.00294124	0.0450823	*
k__Bacteria|p__Bacteroidetes|c__Chitinophagia|o__Chitinophagales|f__Chitinophagaceae|g__Thermoflavifilum|s__Thermoflavifilum_thermophilum	Acu_post - MMT - Sham_post	Acu_post	0.0029323	0.0396705	*
k__Bacteria|p__Proteobacteria|c__Gammaproteobacteria|o__Oceanospirillales|f__Halomonadaceae|g__Halomonas|s__Halomonas_huangheensis	Acu_post - MMT - Sham_post	Acu_post	0.0029323	0.0396705	*
k__Bacteria|p__unclassified|c__unclassified|o__unclassified|f__unclassified|g__unclassified|s__bacterium_B17	Acu_post - MMT - Sham_post	Acu_post	0.00293204	0.0396705	*
k__Fungi|p__Ascomycota|c__Dothideomycetes|o__Cladosporiales	Acu_post - MMT - Sham_post	Acu_post	0.00293101	0.0396705	*
k__Fungi|p__Ascomycota|c__Dothideomycetes|o__Cladosporiales|f__Cladosporiaceae	Acu_post - MMT - Sham_post	Acu_post	0.00293101	0.0396705	*
k__Fungi|p__Ascomycota|c__Dothideomycetes|o__Cladosporiales|f__Cladosporiaceae|g__Rachicladosporium	Acu_post - MMT - Sham_post	Acu_post	0.00293101	0.0396705	*
k__Fungi|p__Ascomycota|c__Dothideomycetes|o__Cladosporiales|f__Cladosporiaceae|g__Rachicladosporium|s__Rachicladosporium_sp._CCFEE_5018	Acu_post - MMT - Sham_post	Acu_post	0.00293101	0.0396705	*
k__Bacteria|p__Proteobacteria|c__Oligoflexia|o__unclassified	Acu_post - MMT - Sham_post	Acu_post	0.002902	0.00747214	**
k__Bacteria|p__Proteobacteria|c__Oligoflexia|o__unclassified|f__unclassified	Acu_post - MMT - Sham_post	Acu_post	0.002902	0.00747214	**
k__Bacteria|p__Proteobacteria|c__Oligoflexia|o__unclassified|f__unclassified|g__unclassified	Acu_post - MMT - Sham_post	Acu_post	0.002902	0.00747214	**
k__Bacteria|p__Proteobacteria|c__Oligoflexia|o__unclassified|f__unclassified|g__unclassified|s__Oligoflexia_bacterium	Acu_post - MMT - Sham_post	Acu_post	0.002902	0.00747214	**
k__Viruses|p__Uroviricota|c__Caudoviricetes|o__Caudovirales|f__Siphoviridae|g__Moineauvirus|s__Streptococcus_phage_CHPC572	Acu_post - MMT - Sham_post	Acu_post	0.00289541	0.0396705	*
k__Viruses|p__Uroviricota|c__Caudoviricetes|o__Caudovirales|f__Siphoviridae|g__unclassified|s__Enterobacterial_phage_mEp390	Acu_post - MMT - Sham_post	Acu_post	0.00284951	0.0416777	*
k__Bacteria|p__Cyanobacteria|c__Oscillatoriophycideae|o__Oscillatoriales|f__Microcoleaceae|g__Microcoleus|s__Microcoleus_sp._SM1_3_4	Acu_post - MMT - Sham_post	Acu_post	0.00280051	0.0450823	*
k__Fungi|p__Ascomycota|c__Saccharomycetes|o__Saccharomycetales|f__Saccharomycetaceae|g__Lachancea|s__Lachancea_quebecensis	Acu_post - MMT - Sham_post	Acu_post	0.00280051	0.0450823	*
k__Bacteria|p__Actinobacteria|c__unclassified|o__unclassified|f__unclassified|g__unclassified|s__Actinobacteria_bacterium_RBG_16_67_15	Acu_post - MMT - Sham_post	Acu_post	0.00279717	0.00820355	**
k__Fungi|p__Ascomycota|c__Saccharomycetes|o__Saccharomycetales|f__Saccharomycetaceae|g__Lachancea|s__Lachancea_nothofagi	Acu_post - MMT - Sham_post	Acu_post	0.00279434	0.0479739	*
k__Bacteria|p__Firmicutes|c__Bacilli|o__Lactobacillales|f__Streptococcaceae|g__Streptococcus|s__Streptococcus_sp._3705	Acu_post - MMT - Sham_post	Acu_post	0.00278322	0.0396705	*
k__Bacteria|p__Proteobacteria|c__Alphaproteobacteria|o__Rhizobiales|f__Phyllobacteriaceae|g__Mesorhizobium|s__Mesorhizobium_sp._B2-6-5	Acu_post - MMT - Sham_post	Acu_post	0.00277712	0.034842	*
k__Viruses|p__Uroviricota|c__Caudoviricetes|o__Caudovirales|f__Siphoviridae|g__Ilzatvirus|s__Microbacterium_Phage_ParleG	Acu_post - MMT - Sham_post	Acu_post	0.00275671	0.0396705	*
k__Bacteria|p__Actinobacteria|c__Actinobacteria|o__Streptomycetales|f__Streptomycetaceae|g__Streptomyces|s__Streptomyces_monashensis	Acu_post - MMT - Sham_post	Acu_post	0.00274723	0.0450823	*
k__Bacteria|p__Proteobacteria|c__Alphaproteobacteria|o__Rhizobiales|f__Methylobacteriaceae|g__Methylorubrum|s__Methylorubrum_populi	Acu_post - MMT - Sham_post	Acu_post	0.00273429	0.0396705	*
k__Bacteria|p__Cyanobacteria|c__unclassified|o__Nostocales|f__Calotrichaceae|g__Calothrix|s__Calothrix_rhizosoleniae	Acu_post - MMT - Sham_post	Acu_post	0.00260664	0.00747214	**
k__Archaea|p__Euryarchaeota|c__Halobacteria|o__Natrialbales|f__Natrialbaceae|g__Haloterrigena	Acu_post - MMT - Sham_post	Acu_post	0.00258092	0.0396705	*
k__Archaea|p__Euryarchaeota|c__Halobacteria|o__Natrialbales|f__Natrialbaceae|g__Haloterrigena|s__Haloterrigena_sp._SYSU_A121-1	Acu_post - MMT - Sham_post	Acu_post	0.00258092	0.0396705	*
k__Bacteria|p__Proteobacteria|c__Gammaproteobacteria|o__Legionellales|f__Coxiellaceae|g__Rickettsiella	Acu_post - MMT - Sham_post	Acu_post	0.00257951	0.0396705	*
k__Bacteria|p__Candidatus_Tectomicrobia|c__unclassified|o__unclassified|f__unclassified|g__Candidatus_Entotheonella|s__Candidatus_Entotheonella_factor	Acu_post - MMT - Sham_post	Acu_post	0.00257951	0.0396705	*
k__Bacteria|p__Cyanobacteria|c__unclassified|o__Nostocales|f__Nostocaceae|g__Anabaena|s__Anabaena_sp._PCC_7108	Acu_post - MMT - Sham_post	Acu_post	0.00257951	0.0396705	*
k__Bacteria|p__Proteobacteria|c__Alphaproteobacteria|o__Rhizobiales|f__Rhizobiaceae|g__Rhizobium|s__Rhizobium_sp._FY34	Acu_post - MMT - Sham_post	Acu_post	0.00257951	0.0396705	*
k__Bacteria|p__Proteobacteria|c__Gammaproteobacteria|o__Enterobacterales|f__Enterobacteriaceae|g__Salmonella|s__Salmonella_sp._sc-h43	Acu_post - MMT - Sham_post	Acu_post	0.00257951	0.0396705	*
k__Bacteria|p__Proteobacteria|c__Gammaproteobacteria|o__Legionellales|f__Coxiellaceae|g__Rickettsiella|s__Candidatus_Rickettsiella_isopodorum	Acu_post - MMT - Sham_post	Acu_post	0.00257951	0.0396705	*
k__Bacteria|p__Cyanobacteria|c__Oscillatoriophycideae|o__Oscillatoriales|f__Microcoleaceae|g__Kamptonema|s__Kamptonema_sp._SIO1D9	Acu_post - MMT - Sham_post	Acu_post	0.00255697	0.00747214	**
k__Bacteria|p__Proteobacteria|c__Alphaproteobacteria|o__unclassified|f__unclassified|g__unclassified|s__Alphaproteobacteria_bacterium_MarineAlpha1_Bin1	Acu_post - MMT - Sham_post	Acu_post	0.00254992	0.0396705	*
k__Bacteria|p__Cyanobacteria|c__Oscillatoriophycideae|o__Oscillatoriales|f__unclassified|g__unclassified|s__Oscillatoriales_cyanobacterium_MTP1	Acu_post - MMT - Sham_post	Acu_post	0.00252162	0.0396705	*
k__Bacteria|p__Bacteroidetes|c__Flavobacteriia|o__Flavobacteriales|f__Weeksellaceae|g__Chryseobacterium|s__Chryseobacterium_soldanellicola	Acu_post - MMT - Sham_post	Acu_post	0.00246574	0.0450823	*
k__Fungi|p__Basidiomycota|c__Microbotryomycetes|o__Sporidiobolales|f__Sporidiobolaceae|g__Rhodotorula|s__Rhodotorula_sp._CCFEE_5036	Acu_post - MMT - Sham_post	Acu_post	0.00242697	0.0429112	*
k__Bacteria|p__Actinobacteria|c__Actinobacteria|o__Pseudonocardiales|f__Pseudonocardiaceae|g__Pseudonocardia|s__Pseudonocardia_kunmingensis	Acu_post - MMT - Sham_post	Acu_post	0.00231747	0.0401358	*
k__Bacteria|p__Actinobacteria|c__Actinobacteria|o__Propionibacteriales|f__Nocardioidaceae|g__Aeromicrobium|s__Aeromicrobium_erythreum	Acu_post - MMT - Sham_post	Acu_post	0.00223237	0.0396705	*
k__Bacteria|p__Proteobacteria|c__Gammaproteobacteria|o__Chromatiales|f__Granulosicoccaceae	Acu_post - MMT - Sham_post	Acu_post	0.00215823	0.0396705	*
k__Fungi|p__Ascomycota|c__Dothideomycetes|o__Mytilinidiales|f__Mytilinidiaceae	Acu_post - MMT - Sham_post	Acu_post	0.00215823	0.0396705	*
k__Bacteria|p__Bacteroidetes|c__Cytophagia|o__Cytophagales|f__Amoebophilaceae|g__Candidatus_Amoebophilus	Acu_post - MMT - Sham_post	Acu_post	0.00215823	0.0396705	*
k__Bacteria|p__Cyanobacteria|c__unclassified|o__Synechococcales|f__Merismopediaceae|g__Merismopedia	Acu_post - MMT - Sham_post	Acu_post	0.00215823	0.0396705	*
k__Bacteria|p__Proteobacteria|c__Gammaproteobacteria|o__Chromatiales|f__Granulosicoccaceae|g__Granulosicoccus	Acu_post - MMT - Sham_post	Acu_post	0.00215823	0.0396705	*
k__Fungi|p__Ascomycota|c__Dothideomycetes|o__Mytilinidiales|f__Mytilinidiaceae|g__Lophium	Acu_post - MMT - Sham_post	Acu_post	0.00215823	0.0396705	*
k__Bacteria|p__Bacteroidetes|c__Cytophagia|o__Cytophagales|f__Amoebophilaceae|g__Candidatus_Amoebophilus|s__Candidatus_Amoebophilus_asiaticus	Acu_post - MMT - Sham_post	Acu_post	0.00215823	0.0396705	*
k__Bacteria|p__Cyanobacteria|c__unclassified|o__Synechococcales|f__Leptolyngbyaceae|g__unclassified|s__Leptolyngbyaceae_cyanobacterium_CRU_2_3	Acu_post - MMT - Sham_post	Acu_post	0.00215823	0.0396705	*
k__Bacteria|p__Cyanobacteria|c__unclassified|o__Synechococcales|f__Merismopediaceae|g__Merismopedia|s__Merismopedia_glauca	Acu_post - MMT - Sham_post	Acu_post	0.00215823	0.0396705	*
k__Bacteria|p__Cyanobacteria|c__unclassified|o__unclassified|f__unclassified|g__unclassified|s__Cyanobacteria_bacterium_UBA8803	Acu_post - MMT - Sham_post	Acu_post	0.00215823	0.0396705	*
k__Bacteria|p__Proteobacteria|c__Gammaproteobacteria|o__Chromatiales|f__Granulosicoccaceae|g__Granulosicoccus|s__Granulosicoccus_antarcticus	Acu_post - MMT - Sham_post	Acu_post	0.00215823	0.0396705	*
k__Bacteria|p__Proteobacteria|c__Gammaproteobacteria|o__Legionellales|f__Legionellaceae|g__Legionella|s__Legionella_sp._PC1000	Acu_post - MMT - Sham_post	Acu_post	0.00215823	0.0396705	*
k__Fungi|p__Ascomycota|c__Dothideomycetes|o__Mytilinidiales|f__Mytilinidiaceae|g__Lophium|s__Lophium_mytilinum	Acu_post - MMT - Sham_post	Acu_post	0.00215823	0.0396705	*
k__Fungi|p__Basidiomycota|c__Agaricomycetes|o__Agaricales|f__Agaricaceae|g__Leucoagaricus|s__Leucoagaricus_sp._S1	Acu_post - MMT - Sham_post	Acu_post	0.00215823	0.0396705	*
k__Fungi|p__Basidiomycota|c__Agaricomycetes|o__Agaricales|f__Schizophyllaceae	Acu_post - MMT - Sham_post	Acu_post	0.00213639	0.0458115	*
k__Fungi|p__Basidiomycota|c__Agaricomycetes|o__Agaricales|f__Schizophyllaceae|g__Auriculariopsis	Acu_post - MMT - Sham_post	Acu_post	0.00213639	0.0458115	*
k__Fungi|p__Basidiomycota|c__Agaricomycetes|o__Agaricales|f__Schizophyllaceae|g__Auriculariopsis|s__Auriculariopsis_ampla	Acu_post - MMT - Sham_post	Acu_post	0.00213639	0.0458115	*

[truncated: 2 more sheets: Table S10, Table S11]
